# Supplementary material for: Cardiac progenitor cell-derived extracellular vesicles promote angiogenesis through both associated- and co-isolated proteins
Source: Commun Biol. 2023 Aug 1;6:800. doi: 10.1038/s42003-023-05165-7 (PMC10393955; doi:10.1038/s42003-023-05165-7)
Supplement: Supplementary file 3 — Supplementary Data 1 [file 42003_2023_5165_MOESM3_ESM.xlsx]

## Sheet: Figures
Figure 1d								Figure 2d										Figure 4a
Zeta potential (mV)								Protein content										Protein content
CPC-EVs								veh			Ca ion							-		+
-17.5								0.8536	1.262	1.40948	0.6011	0.866	1.02279					0.905	0.425837	0.385	0.185535
-19.3
-21.3								Figure 2f										Figure 4e
								pAKT/AKT					pERK/ERK					pAKT/AKT
Figure 1f								veh 2*1010	Ca ion 2*1010	veh 6*1010	Ca ion 6*1010		veh 2*1010	Ca ion 2*1010	veh 6*1010	Ca ion 6*1010		PBS	6*1010 EVs + ProtK	6*1010 EVs
PBS	6*1010 EVs	2*1010 EVs		PBS	6*1010 EVs	2*1010 EVs		6.76	0.23	22.57	0.5		1.41	1.34	2.42	0.76		0.38276	0.29427	3.56253
0.100279	2.33619	1.72859		0.302389	2.01904	1.22347		3.79	0.83	9.34	1.21		1.47	1.27	2.36	1.51		0.09105	0.779607	2.35551
0.448693	7.94382	4.82737		0.583136	2.45901	1.14998		4.42	2.03	12.07	8.4		1.42	1.25	2.43	1.6		0.110443	0.594667	2.31703
0.951801	9.21238	4.31774		0.660653	1.50479	0.800589		15.07	1.62	45.47	4.71		1.82	1.41	4.92	2.18
0.260256	5.03287	1.93518		0.55567	1.0937	0.992565
								Figure 2h										Figure 6f
Figure 1g								pAKT/AKT					pERK/ERK					EV purity
Relative % wound closure			Relative migration distance					veh 3 μg	Ca ion 3 uμg	veh 1 μg	Ca ion 1 μg		veh 3 μg	Ca ion 3 μg	veh 1 μg	Ca ion 1 μg		NTgRNA	PAPPA KO
PBS	CPC-EVs		PBS	CPC-EVs				39.9437	4.50178	10.2875	2.15215		1.74531	0.951344	1.72	1.07446		1.52316	0.909378
0.94133	1.49706		1.06946	1.48446				26.9	0.03	1.81	0.09		2.06	1.9	2.6	2.79		1.37823	1.50859
0.962641	1.33486		0.871566	1.53824				27.88	0.05	3.69	0.02		3.16	2.02	3.56	2.97
1.09603	1.20455		1.05898	1.43997
								Figure 2i
								Relative migration distance				Relative migration distance
								PBS	veh-EVs 2*1010	Ca ion-EVs 2*1010		PBS	veh-EVs 1 μg	Ca ion-EVs 1 μg
								0.917755	1.53191	1.35269		0.758105	1.16326	0.772773
								0.96925	1.43996	1.16007		1.00434	1.28577	0.956031
								1.14374	1.70563	1.1612		1.23755	1.46745	0.777421
								Figure 2k
								Mean length per sprout (µm)				Total length per bead (µm)
								PBS	veh-EVs	Caion-EVs		PBS	veh-EVs	Caion-EVs
								19.7233	71.6676	34.2012		25.1524	537.211	71.1692
								32.4404	67.2897	39.0271		44.8298	382.867	52.0348
								34.4367	70.8876	27.9254		54.3106	440.481	34.3317
Figure 7b								Figure 8h
pAKT/AKT			pERK/ERK					pAKT/AKT						pERK/ERK
NTgRNA 2*1010	PAPPA 2*1010		NTgRNA 2*1010	PAPPA 2*1010				SEC-EV 2*1010	Opti-EV 2*1010	SEC-EV 1 μg	Opti-EV 1 μg	Opti Protein		SEC-EV 2*1010	Opti-EV 2*1010	SEC-EV 1 μg	Opti-EV 1 μg	Opti Protein
18.0801	12.6922		1.47935	1.33998				76.8537	38.295	41.535	27.3513	12.5577		2.33819	2.36596	2.36285	2.80307	2.63486
296.404	0.669271		2.03447	1.03003				48.5414	2.58498	14.0308	6.27704	12.4462		7.55818	2.5886	6.99232	3.84339	4.38605
38.7406	1.5845		1.1768	1.55771				29.6483	16.3927	23.4553	7.83765	1.55115		1.46129	0.754897	1.54505	1.17095	1.12759
Figure 7d								Figure 8i
pAKT/AKT			pERK/ERK					% wound closure
NTgRNA 1 μg	PAPPA 1 μg		NTgRNA 1 μg	PAPPA 1 μg				PBS	SEC-EV 2*1010	Opti-EV 2*1010	SEC-EV 1 μg	Opti-EV 1 μg	Opti protein
90.7516	12.8902		1.96789	1.29502				22.4764	34.1621	25.03	36.5538	22.9079	31.6756
101.182	0.274002		2.28879	1.01993				18.2155	63.8561	24.9513	41.4086	38.763	26.4402
49.9829	0.13775		1.09204	1.14206				13.2544	37.7804	24.8002	26.8051	33.5601	19.8852
Figure 7e								Migration distance (µm)
% wound closure								PBS	SEC-EV 2*1010	Opti-EV 2*1010	SEC-EV 1 μg	Opti-EV 1 μg	Opti protein
PBS	NTgRNA 2*1010	PAPPA KO 2*1010	NTgRNA 1 μg	PAPPA KO 1 μg				191.716	266.059	195.932	343.356	200.862	250.098
21.3496	47.179	23.5788	49.0157	17.7552				153.012	465.898	200.558	349.443	363.827	262.137
20.3795	49.8904	25.8799	47.4617	21.5678				114.419	243.849	188.155	200.928	220.479	149.457
22.7453	43.6364	19.1145	32.9631	22.4371
								Figure 8d
Migration distance (µm)								EV purity
PBS	NTgRNA 2*1010	PAPPA KO 2*1010	NTgRNA 1 μg	PAPPA KO 1 μg				SEC EV	Opti EV
194.229	360.41	209.627	367.827	161.58				1.107	0.1898
169.073	437.518	192.202	376.008	177.514				1.4094	0.66658
197.83	378.636	154.536	248.348	171.879				1.21083	0.3164
Figure 7g								Figure 8b
Mean length per sprout (µm)				Total length per bead (µm)				Fractions	Particles/mL*109
PBS	NTgRNA	PAPPA KO		PBS	NTgRNA	PAPPA KO		1	20.6
20.7506	74.0254	37.7221		47.4437	498.038	90.0059		2	4.36
29.6261	80.4647	30.3258		29.6261	531.72	73.9348		3	17.86
21.8291	66.0122	40.8109		44.8366	326.609	124.058		4	9.16
								5	3.32
								6	0.0902
								7	0.564
								8	1.74

## Sheet: Supplementary Figures
Suppl. Figure 1a								Suppl. Figure 6b
	PBS		CPC-EVs 2*1010		CPC-EVs 6*1010			pAKT/AKT
0 hrs	48.9836	43.0843	49.1738	54.9779	48.7933	46.9854		PBS	NTgRNA 4*1010	NID1 4*1010	NTgRNA 2*1010	NID1 2*1010	NTgRNA 3 μg	NID1 3 μg	NTgRNA 1 μg	NID1 1 μg
6 hrs	40.4202	38.7075	40.1347	40.2299	45.7485	38.7075		0.00251639	1.24661	1.40608	0.36775	0.905537	1.43277	0.93729	0.177291	0.187298
								0.0266197			0.357527	0.889459			0.117989	0.0634683
Suppl. Figure 1e
pERK/ERK								pERK/ERK
PBS	veh-EVs 6*1010	Ca ion-EVs 6*1010	SKOV-EVs 6*1010	veh-EVs 2*1010	Ca ion-EVs 2*1010	SKOV-EVs 2*1010		PBS	NTgRNA 4*1010	NID1 4*1010	NTgRNA 2*1010	NID1 2*1010	NTgRNA 3 μg	NID1 3 μg	NTgRNA 1 μg	NID1 1 μg
0.777721	1.82	1.16	0.86	1.02	1.05	1.37		0.857745	1.03699	1.04078	1.01472	1.05685	1.25927	0.97823	1.02057	1.08099
0.764762				1.26	0.92	1.36		0.939997			0.821392	0.927324			1.13904	1.30547
pAKT/AKT								Suppl. Figure 6d
PBS	veh-EVs 6*1010	Ca ion-EVs 6*1010	SKOV-EVs 6*1010	veh-EVs 2*1010	Ca ion-EVs 2*1010	SKOV-EVs 2*1010		pAKT/AKT
0.301697	6.51	0.15	0.09	1.66	0.06	0.05		PBS	NTgRNA 2*1010	NID1 2*1010	NTgRNA 1 μg	NID1 1 μg
0.275629				2.29	0.07	0.08		0.0430567	0.178953	3.05702	0.193778	0.561083
								0.0626212		3.4391	0.205441	0.386932
Suppl. Figure 1f
pERK/ERK								pERK/ERK
PBS	veh-EVs 2*1010	Ca ion-EVs 2*1010	veh-EVs 6*1010	Ca ion-EVs 6*1010	SKOV-EVs 2*1010	SKOV-EVs 6*1010		PBS	NTgRNA 2*1010	NID1 2*1010	NTgRNA 1 μg	NID1 1 μg
0.260947	0.41	0.41	1.1	0.58	0.98	0.78		0.630947	0.893222	0.893222	0.621786	0.735089
0.501419	0.64	0.49	0.7	0.58	0.89	0.78		0.692888		0.757752	0.643052	0.655558
pAKT/AKT								Suppl. Figure 6e
PBS	veh-EVs 6*1010	Ca ion-EVs 6*1010	SKOV-EVs 6*1010	veh-EVs 2*1010	Ca ion-EVs 2*1010	SKOV-EVs 2*1010		% wound closure
-0.0871671	2.25	0.4	0.3	0.85	0.43	0.8		PBS	NTgRNA 2*1010	NID1 KO 2*1010	NTgRNA 1 μg	NID1 KO 1 μg
0.249347	1.81	0.05	0.75	1.05	1.07	0.91		35.2661	66.391	64.7441	59.8391	56.9753
								35.9272	66.2176	67.7779	81.5651	73.0954
Suppl. Figure 3b								28.9093	59.9394	68.7029	84.5234	55.4237
Migration distance (µm)
PBS	PBS + 1% iodixanol	PBS + 2% iodixanol	SEC EV	SEC EV + 1% iodixanol	SEC EV + 2% iodixanol			Migration distance (µm)
83.3351	257.798	194.042	269.77	286.477	65.6798			PBS	NTgRNA 2*1010	NID1 KO 2*1010	NTgRNA 1 μg	NID1 KO 1 μg
200.745	95.2839	217.26	352.35	373.173	338.737			287.348	569.234	515.586	506.047	482.804
180.407	282.946	238.764	208.554	148.679	303.693			288.368	600.563	564.854	645.662	579.085
								247.91	503.893	561.878	598.236	439.119
% wound closure
PBS	PBS + 1% iodixanol	PBS + 2% iodixanol	SEC EV	SEC EV + 1% iodixanol	SEC EV + 2% iodixanol			Suppl. Figure 7b
11.4866	29.8537	22.0898	32.2923	52.546	8.59246			% wound closure
28.3285	12.0179	32.6632	43.4998	43.6697	49.7691			PBS	PBS + Int Ab	EVs 2*1010	EVs 2*1010+ Int Ab	recNID1 1 μg/mL	recNID1 1 μg/mL + Int Ab
20.8742	33.3956	28.52	28.4477	21.2151	41.3358			39.2704	45.7787	59.0075	58.5006	45.8624	29.8004
								44.8253	42.2882	72.2174	56.4155	44.381	42.2092
Suppl. Figure 4e								36.8636	41.8627	61.6179	61.8379	37.6425	43.9543
	Cummulitive growth
Days	NTgRNA	PAPPA KO						Migration distance (µm)
1	11.82	24.06						PBS	PBS + Int Ab	EVs 2*1010	EVs 2*1010 + Int Ab	recNID1 1 μg/mL	recNID1 1 μg/mL + Int Ab
2								266.008	284.946	422.221	422.437	288.072	191.118
3	194.82	168.66						322.424	257.548	443.566	360.351	275.511	294.783
4								273.693	288.462	448.343	402.968	227.7	295.97
5
6	669.84
7		357.63
8	781.911
Suppl. Figure 5e
	Cummulitive growth
Days	NTgRNA	NID1 KO
1	32.55	35.19
2
3	214.2
4
5	323.85	199.17
6
7
8	441.57	384.66
9
10	646.14	431.28
11
12	804.18
13		458.31
Suppl. Figure 5i
Protein content
NTgRNA	NID1 KO
0.803	1.2604
1.04	1.49

## Sheet: NTA graphs
Figure 1a					Figure 2a								Figure 4b														Figure 6e								Figure 8c														Suppl. Figure 1b
Size (nm)	CPC-EV				Size (nm)	veh			Ca ion				Size (nm)	-						+							Size (nm)	NTgRNA			PAPPA KO				Size (nm)	SEC-EV						Opti-EV							Size (nm)
0.5	0	0	0		0.5	0	0	0	0	0	0		0.5	0	0	0	0	0	0	0	0	0	0	0	0		0.5	0	0	0	0	0	0		0.5	0	0	0	0	0	0	0	0	0	0	0	0		0.5
1.5	0	0	0		1.5	0	0	0	0	0	0		1.5	0	0	0	0	0	0	0	0	0	0	0	0		1.5	0	0	0	0	0	0		1.5	0	0	0	0	0	0	0	0	0	0	0	0		1.5
2.5	0	0	0		2.5	0	0	0	0	0	0		2.5	0	0	0	0	0	0	0	0	0	0	0	0		2.5	0	0	0	0	0	0		2.5	0	0	0	0	0	0	0	0	0	0	0	0		2.5
3.5	0	0	0		3.5	0	0	0	0	0	0		3.5	0	0	0	0	0	0	0	0	0	0	0	0		3.5	0	0	0	0	0	0		3.5	0	0	0	0	0	0	0	0	0	0	0	0		3.5
4.5	0	0	0		4.5	0	0	0	0	0	0		4.5	0	0	0	0	0	0	0	0	0	0	0	0		4.5	0	0	0	0	0	0		4.5	0	0	0	0	0	0	0	0	0	0	0	0		4.5
5.5	0	0	0		5.5	0	0	0	0	0	0		5.5	0	0	0	0	0	0	0	0	0	0	0	0		5.5	0	0	0	0	0	0		5.5	0	0	0	0	0	0	0	0	0	0	0	0		5.5
6.5	0	0	0		6.5	0	0	0	0	0	0		6.5	0	0	0	0	0	0	0	0	0	0	0	0		6.5	0	0	0	0	0	0		6.5	0	0	0	0	0	0	0	0	0	0	0	0		6.5
7.5	0	0	0		7.5	0	0	0	0	0	0		7.5	0	0	0	0	0	0	0	0	0	0	0	0		7.5	0	0	0	0	0	0		7.5	0	0	0	0	0	0	0	0	0	0	0	0		7.5
8.5	0	0	0		8.5	0	0	0	0	0	0		8.5	0	0	0	0	0	0	0	0	0	0	0	0		8.5	0	0	0	0	0	0		8.5	0	0	0	0	0	0	0	0	0	0	0	0		8.5
9.5	0	0	0		9.5	0	0	0	0	0	0		9.5	0	0	0	0	0	0	0	0	0	0	0	0		9.5	0	0	0	0	0	0		9.5	0	0	0	0	0	0	0	0	0	0	0	0		9.5
10.5	0	0	0		10.5	0	0	0	0	0	0		10.5	0	0	0	0	0	0	0	0	0	0	0	0		10.5	0	0	0	0	0	0		10.5	0	0	0	0	0	0	0	0	0	0	0	0		10.5
11.5	0	0	0		11.5	0	0	0	0	0	0		11.5	0	0	0	0	0	0	0	0	0	0	0	0		11.5	0	0	0	0	0	0		11.5	0	0	0	0	0	0	0	0	0	0	0	0		11.5
12.5	0	0	0		12.5	0	0	0	0	0	0		12.5	0	0	0	0	0	0	0	0	0	0	0	0		12.5	0	0	0	0	0	0		12.5	0	0	0	0	0	0	0	0	0	0	0	0		12.5
13.5	0	0	0		13.5	0	0	0	0	0	0		13.5	0	0	0	0	0	0	0	0	0	0	0	0		13.5	0	0	0	0	0	0		13.5	0	0	0	0	0	0	0	0	0	0	0	0		13.5
14.5	0	0	0		14.5	0	0	0	0	0	0		14.5	0	0	0	0	0	0	0	0	0	0	0	0		14.5	0	0	0	0	0	0		14.5	0	0	0	0	0	0	0	0	0	0	0	0		14.5
15.5	0	0	0		15.5	0	0	0	0	0	0		15.5	0	0	0	0	0	0	0	0	0	0	0	0		15.5	0	0	0	0	0	0		15.5	0	0	0	0	0	0	0	0	0	0	0	0		15.5
16.5	0	0	0		16.5	0	0	0	0	0	0		16.5	0	0	0	0	0	0	0	0	0	0	0	0		16.5	0	0	0	0	0	0		16.5	0	0	0	0	0	0	0	0	0	0	0	0		16.5
17.5	0	0	0		17.5	0	0	0	0	0	0		17.5	0	0	0	0	0	0	0	0	0	0	0	0		17.5	0	0	0	0	0	0		17.5	0	0	0	0	0	0	0	0	0	0	0	0		17.5
18.5	0	0	0		18.5	0	0	0	0	0	0		18.5	0	0	0	0	0	0	0	0	0	0	0	0		18.5	0	0	0	0	0	0		18.5	0	0	0	0	0	0	0	0	0	0	0	0		18.5
19.5	0	0	0		19.5	0	0	0	0	0	0		19.5	0	0	0	0	0	0	0	0	0	0	0	0		19.5	0	0	0	0	0	0		19.5	0	0	0	0	0	0	0	0	0	0	0	0		19.5
20.5	0	0	0		20.5	0	0	0	0	0	0		20.5	1e-07	0	0	0	0	0	0	0	0	0	0	0		20.5	0	0	0	0	0	0		20.5	0	0	0	0	0	0	0	0	0	0	0	0		20.5
21.5	0	0	0		21.5	0	0	0	0	0	0		21.5	5e-07	0	0	0	0	0	0	0	0	0	0	0		21.5	0	0	0	0	0	0		21.5	0	0	0	0	0	0	0	0	0	0	0	0		21.5
22.5	0	0	0		22.5	0	0	0	0	0	0		22.5	2.1e-06	0	0	0	0	0	0	0	0	0	0	0		22.5	0	0	0	0	0	0		22.5	0	0	0	0	0	0	0	0	0	0	0	0		22.5
23.5	0	0	0		23.5	0	0	0	0	0	0		23.5	6.8e-06	0	0	0	0	0	0	0	3e-07	0	0	0		23.5	0	0	0	0	0	0		23.5	0	6e-07	0	0	0	0	0	0	0	0	0	0		23.5
24.5	0	8e-08	0		24.5	0	0	0	0	0	0		24.5	1.85e-05	0	0	0	0	0	0	0	1.1e-06	0	0	0		24.5	0	0	0	0	0	0		24.5	0	2.2e-06	0	0	0	0	0	0	0	0	0	0		24.5
25.5	0	4.8e-07	1.6e-07		25.5	0	0	0	0	0	0		25.5	4.34e-05	0	0	0	0	0	0	0	3.5e-06	0	0	0		25.5	0	0	0	0	0	0		25.5	6e-07	6.6e-06	0	0	0	0	0	0	0	0	0	0		25.5
26.5	0	1.84e-06	2.72e-06		26.5	0	0	0	0	0	0		26.5	8.87e-05	0	0	0	0	0	0	0	1.04e-05	0	0	0		26.5	6e-07	0	0	0	0	6e-07		26.5	2.6e-06	1.82e-05	0	0	0	0	0	0	0	0	0	0		26.5
27.5	0	6.8e-06	2.528e-05		27.5	0	0	0	0	0	0		27.5	0.0001618	0	0	3e-07	0	0	0	0	2.82e-05	0	0	0		27.5	2.2e-06	0	0	0	0	2e-06		27.5	9.8e-06	4.7e-05	0	0	0	4e-07	0	0	0	0	0	0		27.5
28.5	8e-08	2.384e-05	0.0001444		28.5	0	1e-07	0	0	0	0		28.5	0.0002701	0	0	1.2e-06	0	0	0	0	6.99e-05	0	0	0		28.5	8.8e-06	1e-06	0	0	0	6.4e-06		28.5	3.34e-05	0.0001138	2e-07	0	0	1.8e-06	0	0	0	0	0	0		28.5
29.5	3.2e-07	7.808e-05	0.00053152		29.5	0	2e-07	0	0	0	0		29.5	0.0004219	0	0	4.1e-06	2e-07	0	0	0	0.0001592	0	0	2e-07		29.5	3.14e-05	4.4e-06	0	2e-07	0	1.96e-05		29.5	0.0001002	0.000261	8e-07	0	0	6e-06	0	0	0	3e-07	0	0		29.5
30.5	8e-07	0.00023696	0.00132856		30.5	0	4e-07	0	0	0	0		30.5	0.00063	0	0	1.28e-05	1.5e-06	0	1e-07	0	0.0003366	0	2e-07	6e-07		30.5	0.000101	1.74e-05	0	1e-06	0	5.4e-05		30.5	0.0002684	0.0005682	3.4e-06	0	0	1.94e-05	0	0	0	1.1e-06	0	0		30.5
31.5	2.08e-06	0.00066144	0.00238864		31.5	0	8e-07	0	0	0	0		31.5	0.000917	0	0	3.62e-05	8e-06	0	4e-07	0	0.0006648	0	1.1e-06	2e-06		31.5	0.0002968	5.94e-05	0	3.6e-06	0	0.0001364		31.5	0.000647	0.001182	1.24e-05	1e-06	0	5.76e-05	0	1e-07	0	4e-06	0	0		31.5
32.5	5.52e-06	0.00168248	0.00328176		32.5	0	1.5e-06	0	0	0	0		32.5	0.0013223	0	0	9.42e-05	3.37e-05	0	1.3e-06	0	0.0012357	1e-07	4.3e-06	6e-06		32.5	0.0007964	0.0001824	0	1.36e-05	0	0.000315		32.5	0.0014134	0.0023546	4.24e-05	2.4e-05	0	0.000158	4e-07	4e-07	0	1.31e-05	3e-07	0		32.5
33.5	1.464e-05	0.00387344	0.003666		33.5	0	2.8e-06	0	0	0	0		33.5	0.0019123	0	0	0.0002262	0.0001125	0	4.5e-06	0	0.0021762	5e-07	1.55e-05	1.64e-05		33.5	0.0019608	0.000509	0	4.58e-05	0	0.0006694		33.5	0.0028228	0.004501	0.0001356	0.000333	0	0.0004036	1.8e-06	1.5e-06	0	4.02e-05	1.2e-06	0		33.5
34.5	3.808e-05	0.00803808	0.0035428		34.5	1.5e-07	5.1e-06	0	0	0	0		34.5	0.0027965	3e-07	0	0.0005041	0.0003059	0	1.42e-05	0	0.0036549	1.9e-06	5.06e-05	4.28e-05		34.5	0.0044504	0.0013046	0	0.0001424	0	0.0013142		34.5	0.0051978	0.0082616	0.0004	0.002559	0	0.0009658	7.6e-06	4.8e-06	0	0.0001151	5.3e-06	0		34.5
35.5	9.704e-05	0.0150336	0.00314552		35.5	5e-07	9.2e-06	0	0	0	0		35.5	0.0041509	1.2e-06	0	0.001048	0.0006955	0	4.29e-05	0	0.0058882	6.7e-06	0.0001496	0.0001082		35.5	0.0093596	0.0030988	8e-07	0.0004114	6e-07	0.0023996		35.5	0.008904	0.0145584	0.0010854	0.0116482	2e-07	0.0021722	2.92e-05	1.43e-05	4e-07	0.0003074	2.14e-05	2e-07		35.5
36.5	0.00024104	0.0254427	0.00271408		36.5	1.4e-06	1.64e-05	0	0	0	0		36.5	0.0062516	4.5e-06	2e-07	0.0020426	0.0013547	1e-07	0.0001223	2e-07	0.0091479	2.25e-05	0.0004009	0.0002668		36.5	0.0183364	0.0068632	5.2e-06	0.0011058	1.6e-06	0.0041072		36.5	0.0143176	0.0246124	0.0027	0.0339044	1e-06	0.0046016	0.0001002	4e-05	2.8e-06	0.0007671	8.08e-05	3.2e-06		36.5
37.5	0.00057816	0.0392708	0.00239192		37.5	3.85e-06	2.89e-05	0	0	0	0		37.5	0.0095174	1.45e-05	4e-07	0.0037506	0.0023138	6e-07	0.0003298	9e-07	0.0137695	7.11e-05	0.0009769	0.0006428		37.5	0.0336408	0.0142404	2.94e-05	0.0027746	4.8e-06	0.0066492		37.5	0.0218022	0.0398834	0.0061498	0.0683742	4.4e-06	0.0091998	0.0003093	0.0001065	1.71e-05	0.0017913	0.0002842	3.83e-05		37.5
38.5	0.00133104	0.0558943	0.00224352		38.5	1.015e-05	5.05e-05	0	0	0	0		38.5	0.0145538	4.1e-05	9e-07	0.0065192	0.003544	3e-06	0.0008373	4e-06	0.0201642	0.0002107	0.0021717	0.001503		38.5	0.0581006	0.0277798	0.0001392	0.0065082	1.3e-05	0.0102812		38.5	0.0317078	0.0619032	0.01283	0.103488	1.66e-05	0.0173908	0.0008629	0.0002721	8.84e-05	0.003918	0.0009264	0.0003421		38.5
39.5	0.00292616	0.0743327	0.00230808		39.5	2.53e-05	8.76e-05	0	0	0	0		39.5	0.0221807	0.0001044	2.1e-06	0.0107793	0.004973	1.29e-05	0.001995	1.71e-05	0.0288337	0.0005831	0.0044204	0.0033765		39.5	0.0949338	0.0511036	0.0005694	0.0142882	3.36e-05	0.0153322		39.5	0.0443952	0.092	0.0245642	0.126848	5.72e-05	0.0311586	0.0021849	0.0006684	0.0003861	0.0080383	0.0027809	0.0022583		39.5
40.5	0.0061224	0.09369	0.00265112		40.5	6.005e-05	0.00015085	5e-08	0	0	2.5e-07		40.5	0.0334151	0.0002435	4.9e-06	0.0170397	0.0065244	5.04e-05	0.0044444	6.8e-05	0.0403905	0.0015021	0.008273	0.0072053		40.5	0.147445	0.0889182	0.002061	0.0293818	8.28e-05	0.0222502		40.5	0.0602816	0.130972	0.0433076	0.134927	0.00018	0.0530718	0.0050453	0.0015781	0.0014271	0.0154951	0.0076453	0.0110854		40.5
41.5	0.0121711	0.113526	0.00341576		41.5	0.00013585	0.00025775	3e-07	0	0	4.05e-06		41.5	0.0493765	0.0005274	1.19e-05	0.0258858	0.0081568	0.0001748	0.009227	0.0002495	0.0555825	0.0035921	0.0143059	0.0144661		41.5	0.218636	0.146821	0.006705	0.056625	0.0001946	0.0316484		41.5	0.0798904	0.178808	0.0706444	0.132227	0.0005186	0.0862598	0.0106789	0.003574	0.0044955	0.0281288	0.0191644	0.0409614		41.5
42.5	0.0229792	0.134021	0.00489856		42.5	0.000293	0.0004368	9.5e-07	0	0	4.26e-05		42.5	0.0711004	0.0010744	2.89e-05	0.037993	0.0098891	0.0005432	0.0178124	0.0008364	0.0753186	0.0079661	0.0229837	0.0271629		42.5	0.310787	0.23092	0.0198028	0.102324	0.0004392	0.0443312		42.5	0.103888	0.234559	0.107248	0.12539	0.001377	0.134368	0.0208287	0.0077351	0.0121795	0.0482281	0.0436678	0.116092		42.5
43.5	0.0412264	0.155961	0.00767704		43.5	0.00060285	0.00073345	2.9e-06	0	0	0.0003136		43.5	0.0992848	0.0020811	7.08e-05	0.0541618	0.0118095	0.0015172	0.0319459	0.0025423	0.100683	0.0163935	0.0345179	0.047621		43.5	0.425106	0.347349	0.0533726	0.17347	0.0009544	0.0612674		43.5	0.133091	0.296427	0.15255	0.119483	0.0033974	0.201538	0.0376431	0.015929	0.0286923	0.0783751	0.0903363	0.25852		43.5
44.5	0.0703608	0.180639	0.0128092		44.5	0.001184	0.00121825	7.95e-06	0	0	0.0016311		44.5	0.134043	0.0038666	0.0001735	0.0753715	0.0140781	0.0038251	0.0532654	0.0069748	0.132923	0.0313719	0.0487857	0.0781295		44.5	0.561487	0.501694	0.131468	0.276104	0.0020038	0.0834702		44.5	0.168424	0.362046	0.204793	0.117486	0.007848	0.292404	0.0633966	0.0310806	0.0595221	0.121207	0.16977	0.465146		44.5
45.5	0.114385	0.209772	0.0220725		45.5	0.00222095	0.00199875	2.015e-05	0	0	0.00609655		45.5	0.17477	0.0069373	0.0004213	0.102828	0.0169338	0.0087498	0.0827675	0.0172283	0.173381	0.0560169	0.0653554	0.120573		45.5	0.718445	0.698295	0.295668	0.413112	0.004082	0.111761		45.5	0.210813	0.428861	0.261467	0.121173	0.017086	0.412047	0.10008	0.0572629	0.110233	0.179145	0.29051	0.697022		45.5
46.5	0.177351	0.245461	0.0380784		46.5	0.0039809	0.0032333	4.715e-05	0	0	0.016736		46.5	0.220188	0.0120748	0.0010049	0.137967	0.0207129	0.0182729	0.120346	0.0383172	0.22336	0.0937278	0.0836142	0.176162		46.5	0.893208	0.939221	0.605675	0.582217	0.0080952	0.146437		46.5	0.261021	0.494497	0.319939	0.132079	0.0352428	0.565751	0.148977	0.0994053	0.18484	0.254138	0.454379	0.897458		46.5
47.5	0.262538	0.290189	0.0639202		47.5	0.00682315	0.00514835	0.0001031	0	0	0.0346308		47.5	0.268595	0.0204448	0.0023323	0.182335	0.0258833	0.0350918	0.164662	0.0769043	0.283907	0.147672	0.102956	0.245219		47.5	1.08194	1.22282	1.12705	0.775272	0.0156702	0.186941		47.5	0.31942	0.557015	0.37807	0.152213	0.0691288	0.758359	0.210385	0.1625	0.284544	0.34744	0.652884	1.02395		47.5
48.5	0.371383	0.346804	0.102012		48.5	0.0111913	0.0080555	0.00021225	0	0	0.0556369		48.5	0.318227	0.0337118	0.0052185	0.237303	0.0330932	0.0624721	0.213451	0.139857	0.35555	0.220198	0.12296	0.326906		48.5	1.28007	1.54198	1.90093	0.979563	0.0296486	0.231722		48.5	0.385764	0.615038	0.434614	0.184554	0.129207	0.993114	0.283577	0.25043	0.407412	0.459423	0.867149	1.06614		48.5
49.5	0.502399	0.418425	0.1523		49.5	0.0175829	0.0123664	0.00041435	0	0	0.0716857		49.5	0.367613	0.0541282	0.0111622	0.303541	0.0432276	0.103968	0.264168	0.231749	0.438053	0.312311	0.143519	0.418846		49.5	1.48257	1.88267	2.9037	1.18091	0.0548116	0.278453		49.5	0.459015	0.667752	0.48936	0.233421	0.230217	1.27004	0.367029	0.364797	0.548998	0.589392	1.07224	1.04094		49.5
50.5	0.650452	0.50819	0.210965		50.5	0.0264915	0.0185999	0.00077175	0	0	0.0766774		50.5	0.415837	0.0845433	0.0226593	0.380322	0.0574591	0.16308	0.314671	0.352279	0.530286	0.423315	0.164886	0.516811		50.5	1.68433	2.22382	4.02187	1.36736	0.0987858	0.324613		50.5	0.53731	0.714855	0.543045	0.304711	0.390667	1.58422	0.458818	0.504245	0.70346	0.735415	1.24426	0.976531		50.5
51.5	0.806781	0.618801	0.271042		51.5	0.0383289	0.027375	0.00137865	0	2e-07	0.0705728		51.5	0.462627	0.128267	0.0434068	0.464857	0.0772642	0.242878	0.363693	0.494978	0.630291	0.550672	0.187662	0.614838		51.5	1.88039	2.53943	5.07033	1.53191	0.172849	0.368253		51.5	0.618139	0.756477	0.597141	0.40591	0.630198	1.92476	0.557048	0.664542	0.864676	0.894183	1.367	0.898994		51.5
52.5	0.960021	0.751849	0.325154		52.5	0.0533397	0.039383	0.0023717	1e-07	2.3e-06	0.0579585		52.5	0.508318	0.188725	0.0781484	0.552014	0.104369	0.345512	0.410991	0.648109	0.73557	0.690089	0.212737	0.706067		52.5	2.06618	2.80306	5.8566	1.6735	0.291962	0.408614		52.5	0.698716	0.793121	0.653587	0.545706	0.964119	2.27521	0.660182	0.839364	1.02707	1.06096	1.4353	0.826502		52.5
53.5	1.09809	0.907025	0.368707		53.5	0.0715316	0.0553326	0.00394085	2.5e-07	1.905e-05	0.044025		53.5	0.553704	0.268884	0.131922	0.634814	0.14059	0.471521	0.457201	0.797487	0.843519	0.835828	0.241225	0.784266		53.5	2.2377	2.99374	6.25657	1.79609	0.47295	0.446375		53.5	0.776473	0.825627	0.714525	0.733068	1.39567	2.61589	0.767176	1.02139	1.18606	1.22972	1.45428	0.769357		53.5
54.5	1.21047	1.08142	0.401478		54.5	0.0926423	0.0758655	0.00633755	7.5e-07	0.00011755	0.0320158		54.5	0.599848	0.370478	0.208665	0.705791	0.187557	0.618905	0.503538	0.93	0.951856	0.981202	0.274374	0.845543		54.5	2.39174	3.10096	6.25488	1.90689	0.729889	0.483509		54.5	0.849535	0.855146	0.782073	0.975811	1.90853	2.92776	0.877425	1.20333	1.3381	1.39341	1.43575	0.732373		54.5
55.5	1.29017	1.26921	0.427016		55.5	0.116157	0.101448	0.00987575	2.2e-06	0.00054955	0.0230165		55.5	0.647895	0.493181	0.309528	0.758865	0.246377	0.782189	0.551465	1.0364	1.0589	1.11922	0.313478	0.88947		55.5	2.52596	3.12675	5.93087	2.01438	1.06692	0.522909		55.5	0.917051	0.883126	0.858107	1.27887	2.4638	3.19659	0.990528	1.37854	1.48055	1.54456	1.3938	0.717391		55.5
56.5	1.33477	1.46201	0.450871		56.5	0.141378	0.132248	0.0149205	6.3e-06	0.00199895	0.0168322		56.5	0.698899	0.633898	0.431577	0.790947	0.317339	0.951953	0.602398	1.11256	1.16363	1.24331	0.359753	0.91914		56.5	2.63905	3.08412	5.40943	2.12671	1.47112	0.567992		56.5	0.979289	0.91128	0.94407	1.64274	3.0049	3.41578	1.10597	1.54135	1.61125	1.67597	1.34141	0.725053		56.5
57.5	1.34635	1.64988	0.478964		57.5	0.167532	0.168025	0.0218599	1.755e-05	0.00583665	0.0128284		57.5	0.753672	0.78644	0.567604	0.802593	0.399816	1.1154	0.657478	1.15915	1.26544	1.34799	0.414175	0.94022		57.5	2.73072	2.99282	4.81138	2.25078	1.90981	0.622408		57.5	1.03752	0.941542	1.04079	2.0626	3.47052	3.58694	1.2228	1.68713	1.72808	1.78151	1.28859	0.75576		57.5
58.5	1.33044	1.82286	0.516684		58.5	0.193892	0.20806	0.0310593	4.76e-05	0.0141449	0.0103838		58.5	0.812668	0.94177	0.707342	0.797486	0.492439	1.25832	0.717391	1.18035	1.36384	1.4294	0.477281	0.959528		58.5	2.80171	2.87425	4.22513	2.39166	2.33617	0.689867		58.5	1.09373	0.976012	1.14836	2.52832	3.81109	3.71822	1.33931	1.81229	1.82857	1.85684	1.24198	0.81		58.5
59.5	1.29452	1.97256	0.568579		59.5	0.219882	0.251143	0.0428048	0.0001254	0.0294203	0.00904505		59.5	0.875895	1.08895	0.839711	0.781137	0.593527	1.36801	0.782248	1.18223	1.45801	1.48562	0.548951	0.983731		59.5	2.85367	2.74751	3.70116	2.55231	2.70208	0.774043		59.5	1.15032	1.01689	1.26601	3.02526	4.00161	3.82129	1.45298	1.91432	1.90971	1.89997	1.20527	0.888223		59.5
60.5	1.24653	2.09326	0.638194		60.5	0.245155	0.295651	0.0572488	0.00031935	0.0542087	0.0085397		60.5	0.942863	1.2167	0.955257	0.75943	0.701608	1.43633	0.851496	1.17136	1.54648	1.51669	0.628221	1.01845		60.5	2.88902	2.62721	3.2597	2.73334	2.97269	0.878453		60.5	1.20976	1.0664	1.39222	3.5356	4.04564	3.90815	1.56048	1.99199	1.96811	1.91144	1.17996	0.99042		60.5
61.5	1.19372	2.18245	0.727716		61.5	0.269622	0.339706	0.0743742	0.00078125	0.0910106	0.0087503		61.5	1.01259	1.31529	1.04791	0.737547	0.815832	1.46148	0.923898	1.15381	1.62701	1.52435	0.713212	1.06777		61.5	2.91068	2.52293	2.90207	2.9329	3.13538	1.00627		61.5	1.27435	1.12671	1.52482	4.03951	3.97001	3.98851	1.65804	2.04549	2.00057	1.8942	1.16615	1.11557		61.5
62.5	1.14207	2.24052	0.837254		62.5	0.293443	0.381383	0.0939926	0.00182525	0.142508	0.00969235		62.5	1.08365	1.37833	1.11563	0.719438	0.936116	1.44788	0.997562	1.13466	1.69659	1.51172	0.801216	1.13382		62.5	2.92187	2.43984	2.62022	3.14648	3.19974	1.16001		62.5	1.34606	1.19982	1.66132	4.51624	3.8141	4.06815	1.74191	2.07648	2.00483	1.85316	1.1632	1.26109		62.5
63.5	1.09602	2.27016	0.963915		63.5	0.316986	0.418938	0.11578	0.00404775	0.211837	0.0115082		63.5	1.15434	1.40383	1.1599	0.707752	1.06296	1.40443	1.07006	1.11782	1.75178	1.48275	0.888998	1.21642		63.5	2.92586	2.37978	2.40297	3.367	3.19035	1.34113		63.5	1.42641	1.28744	1.79923	4.94492	3.61895	4.14827	1.80899	2.08806	1.98046	1.79452	1.17018	1.42256		63.5
64.5	1.05865	2.27539	1.10106		64.5	0.340764	0.451005	0.139339	0.0084724	0.302509	0.0144771		64.5	1.22277	1.39436	1.1847	0.704034	1.19699	1.34189	1.13862	1.10608	1.78918	1.4418	0.973243	1.3125		64.5	2.92576	2.34233	2.23939	3.58505	3.13736	1.54954		64.5	1.5164	1.39078	1.93638	5.30541	3.41963	4.22559	1.85742	2.08445	1.9294	1.72504	1.18627	1.59384		64.5
65.5	1.03188	2.26079	1.23835		65.5	0.365369	0.476718	0.164278	0.0166574	0.417689	0.0190324		65.5	1.28716	1.35618	1.19516	0.708996	1.33825	1.2706	1.20038	1.10125	1.80605	1.39326	1.05108	1.41569		65.5	2.92433	2.32572	2.12034	3.78964	3.06882	1.78309		65.5	1.61648	1.51032	2.07106	5.57942	3.24203	4.29312	1.88686	2.0706	1.85611	1.65132	1.21101	1.76762		65.5
66.5	1.01677	2.23083	1.36292		66.5	0.391399	0.495752	0.19027	0.0306505	0.558654	0.0257719		66.5	1.34591	1.29772	1.19654	0.72276	1.48548	1.19895	1.25262	1.10429	1.80086	1.34122	1.12051	1.51634		66.5	2.92392	2.32753	2.03887	3.96928	3.00663	2.03722		66.5	1.72655	1.64557	2.20197	5.75202	3.10287	4.34159	1.89865	2.05172	1.76706	1.57934	1.24439	1.93639		66.5
67.5	1.01377	2.18954	1.46177		67.5	0.419391	0.508287	0.217107	0.0526725	0.722614	0.0354423		67.5	1.39779	1.22789	1.19351	0.745037	1.63541	1.13281	1.29307	1.11549	1.77375	1.28935	1.18065	1.6025		67.5	2.92631	2.3452	1.99013	4.1133	2.96548	2.30476		67.5	1.84597	1.79482	2.32806	5.81327	3.01153	4.36122	1.89549	2.03276	1.66986	1.5141	1.28692	2.09341		67.5
68.5	1.02288	2.14031	1.52461		68.5	0.449753	0.514903	0.244709	0.0845029	0.900567	0.048876		68.5	1.44197	1.15466	1.18982	0.775236	1.78232	1.07572	1.3201	1.13452	1.72659	1.24077	1.23177	1.66196		68.5	2.93279	2.37638	1.97098	4.21339	2.95363	2.57606		68.5	1.9736	1.95493	2.44812	5.75976	2.9722	4.34383	1.88103	2.01809	1.57223	1.45956	1.33953	2.23347		68.5
69.5	1.04374	2.08583	1.54614		69.5	0.4827	0.516463	0.273131	0.12674	1.07647	0.0668717		69.5	1.47798	1.0843	1.18815	0.812534	1.91804	1.02928	1.33281	1.16049	1.66284	1.19807	1.27504	1.68498		69.5	2.94405	2.41913	1.9796	4.26474	2.97423	2.83946		69.5	2.10789	2.12133	2.56044	5.59557	2.98563	4.28462	1.8593	2.01124	1.48112	1.41868	1.40343	2.35325		69.5
70.5	1.07566	2.02819	1.52698		70.5	0.518187	0.513978	0.30255	0.178271	1.22904	0.0900397		70.5	1.5057	1.02104	1.19024	0.855921	2.03263	0.993732	1.33114	1.19196	1.58707	1.16333	1.31221	1.66687		70.5	2.96028	2.47206	2.01499	4.26677	3.02652	3.08219		70.5	2.24692	2.28814	2.66254	5.3323	3.05012	4.18335	1.8342	2.01472	1.40221	1.39359	1.47991	2.45115		70.5
71.5	1.1176	1.96891	1.47306		71.5	0.555855	0.508511	0.333252	0.23628	1.33664	0.118659		71.5	1.52521	0.967226	1.19695	0.904251	2.11572	0.968446	1.3158	1.227	1.50438	1.13822	1.34521	1.60927		71.5	2.98121	2.53436	2.07659	4.22306	3.1067	3.29151		71.5	2.38854	2.44862	2.75098	4.98795	3.16179	4.04458	1.80909	2.02997	1.33982	1.38574	1.57004	2.52683		71.5
72.5	1.1681	1.90908	1.39376		72.5	0.594993	0.501094	0.365629	0.296871	1.3837	0.15261		72.5	1.53675	0.923693	1.20843	0.956292	2.15836	0.952225	1.28818	1.26325	1.41972	1.12403	1.37579	1.51963		72.5	3.00616	2.60571	2.16384	4.14072	3.20858	3.4561		72.5	2.53038	2.59573	2.82162	4.58499	3.31436	3.87695	1.78658	2.05731	1.29703	1.39606	1.67438	2.58057		72.5
73.5	1.22532	1.84942	1.29974		73.5	0.634535	0.492683	0.400176	0.356057	1.36578	0.19143		73.5	1.54066	0.890125	1.22423	1.01078	2.15496	0.943562	1.25022	1.29803	1.33746	1.12174	1.40519	1.4091		73.5	3.03414	2.68619	2.27582	4.02927	3.32408	3.56737		73.5	2.66993	2.72284	2.86993	4.14782	3.49862	3.69167	1.76842	2.09591	1.27605	1.42506	1.79262	2.6128		73.5
74.5	1.28699	1.79039	1.20103		74.5	0.673106	0.484132	0.437495	0.410688	1.29072	0.234473		74.5	1.53734	0.865446	1.24346	1.0665	2.10465	0.940797	1.20421	1.32853	1.26106	1.13209	1.43402	1.28987		74.5	3.0639	2.77608	2.41087	3.89924	3.44383	3.62048		74.5	2.80455	2.82443	2.89173	3.70016	3.70207	3.50083	1.75556	2.14375	1.2786	1.47278	1.92331	2.62375		74.5
75.5	1.3505	1.73227	1.10589		75.5	0.70912	0.476188	0.478295	0.458994	1.17535	0.281117		75.5	1.52728	0.848107	1.26482	1.12231	2.01168	0.942229	1.15265	1.35205	1.19299	1.15551	1.46209	1.17277		75.5	3.0941	2.8757	2.56634	3.76102	3.55798	3.61495		75.5	2.93149	2.89663	2.88386	3.26288	3.90897	3.31583	1.7482	2.19765	1.30614	1.53871	2.0636	2.61347		75.5
76.5	1.41309	1.67521	1.02034		76.5	0.740938	0.469499	0.523374	0.50063	1.03974	0.330932		76.5	1.51108	0.836347	1.28683	1.17716	1.88464	0.946222	1.09802	1.36631	1.1347	1.19213	1.48843	1.06595		76.5	3.12337	2.98518	2.73837	3.62389	3.65707	3.55456		76.5	3.04788	2.93754	2.84492	2.85247	4.10127	3.14634	1.74599	2.2534	1.36005	1.62157	2.20914	2.582		76.5
77.5	1.47199	1.61934	0.948313		77.5	0.767061	0.464615	0.573577	0.536355	0.901915	0.383746		77.5	1.48945	0.828415	1.30788	1.23012	1.73477	0.951307	1.04267	1.36967	1.08683	1.2416	1.51135	0.974541		77.5	3.15042	3.1043	2.92185	3.49548	3.73307	3.44677		77.5	3.15078	2.94728	2.77571	2.48046	4.26028	2.99976	1.74816	2.30595	1.44154	1.71911	2.35423	2.52977		77.5
78.5	1.5247	1.56476	0.892042		78.5	0.786329	0.462007	0.629728	0.567564	0.7748	0.439581		78.5	1.46328	0.822789	1.32646	1.28038	1.57397	0.956283	0.988719	1.36138	1.04937	1.30298	1.52868	0.901091		78.5	3.17414	3.23228	3.11053	3.38157	3.78008	3.30164		78.5	3.23726	2.92779	2.67928	2.15351	4.36911	2.88127	1.75369	2.34979	1.55135	1.82786	2.49225	2.45793		78.5
79.5	1.56916	1.51164	0.852645		79.5	0.798078	0.462075	0.692501	0.595832	0.665633	0.498469		79.5	1.43359	0.818372	1.3413	1.32712	1.41301	0.960306	0.937935	1.34167	1.02179	1.37452	1.53795	0.846298		79.5	3.19366	3.36769	3.29736	3.28613	3.79488	3.13058		79.5	3.30446	2.88243	2.56065	1.8741	4.41511	2.7941	1.76146	2.37954	1.68922	1.94302	2.61631	2.36865		79.5
80.5	1.60395	1.4602	0.830592		80.5	0.802234	0.465149	0.76225	0.622585	0.577054	0.56018		80.5	1.40152	0.814645	1.35151	1.36957	1.26039	0.962953	0.89175	1.31175	1.00321	1.45352	1.53683	0.80974		80.5	3.20842	3.50834	3.47487	3.21151	3.77694	2.94509		80.5	3.34987	2.8155	2.42616	1.64159	4.39192	2.73995	1.77044	2.39053	1.85312	2.05849	2.7201	2.26512		80.5
81.5	1.62832	1.41072	0.826074		81.5	0.799315	0.4715	0.838787	0.648901	0.508747	0.623915		81.5	1.3683	0.811748	1.35668	1.4069	1.12187	0.96424	0.851252	1.27362	0.992518	1.53625	1.52342	0.790441		81.5	3.21815	3.65121	3.63574	3.15875	3.72816	2.75574		81.5	3.37147	2.73181	2.28269	1.45325	4.30034	2.71942	1.77976	2.37945	2.03837	2.1672	2.79872	2.15148		81.5
82.5	1.64223	1.36355	0.839222		82.5	0.790347	0.48133	0.921114	0.67543	0.458931	0.68802		82.5	1.33516	0.810475	1.35694	1.43821	1.00065	0.964601	0.817225	1.22989	0.988442	1.61802	1.49667	0.787204		82.5	3.22292	3.79252	3.77331	3.12778	3.65222	2.57151		82.5	3.36795	2.63625	2.1369	1.30531	4.14786	2.73238	1.78882	2.34481	2.23688	2.26164	2.84929	2.03234		82.5
83.5	1.64623	1.31907	0.870166		83.5	0.776717	0.494764	1.00717	0.702395	0.425402	0.749802		83.5	1.30327	0.812196	1.35285	1.46255	0.897868	0.964815	0.790198	1.18343	0.989627	1.69354	1.45655	0.798756		83.5	3.22304	3.92778	3.88201	3.11765	3.55394	2.39944		83.5	3.33896	2.53346	1.99462	1.19373	3.94715	2.77805	1.79731	2.28711	2.43686	2.3347	2.87123	1.91242		83.5
84.5	1.64131	1.27767	0.918929		84.5	0.76	0.511836	1.09367	0.729645	0.406128	0.80554		84.5	1.27373	0.818725	1.34539	1.47892	0.813208	0.965906	0.770509	1.13719	0.994704	1.75738	1.4042	0.823747		84.5	3.21901	4.05201	3.95768	3.12667	3.4385	2.24464		84.5	3.28516	2.42759	1.86047	1.11478	3.71366	2.85513	1.80525	2.20882	2.62324	2.38049	2.86619	1.79607		84.5
85.5	1.62872	1.23974	0.985179		85.5	0.741789	0.53247	1.17604	0.756744	0.399511	0.850789		85.5	1.24745	0.832189	1.33574	1.48636	0.7455	0.969037	0.75836	1.09388	1.00235	1.8047	1.34175	0.860654		85.5	3.21149	4.15995	3.99784	3.15251	3.31096	2.11049		85.5	3.20823	2.32225	1.7378	1.06536	3.4634	2.96164	1.81288	2.11393	2.77917	2.39513	2.83757	1.68692		85.5
86.5	1.60984	1.20559	1.06783		86.5	0.72356	0.55645	1.24873	0.783082	0.404439	0.880995		86.5	1.22518	0.854922	1.32512	1.48402	0.693168	0.975397	0.753864	1.05589	1.01137	1.8319	1.27214	0.907652		86.5	3.20121	4.24642	4.00173	3.19225	3.17579	1.99894		86.5	3.11085	2.22035	1.62867	1.04327	3.21092	3.09479	1.82061	2.00743	2.88837	2.37726	2.78982	1.58771		86.5
87.5	1.586	1.17548	1.16459		87.5	0.706581	0.583406	1.30575	0.807991	0.420214	0.892342		87.5	1.20747	0.889382	1.31464	1.47127	0.654537	0.986108	0.757081	1.02521	1.02073	1.8372	1.19869	0.962508		87.5	3.18885	4.30663	3.97037	3.24241	3.03674	1.91092		87.5	2.9964	2.1242	1.53409	1.04721	2.96816	3.25076	1.82894	1.89467	2.93802	2.32811	2.72779	1.50026		87.5
88.5	1.55838	1.14958	1.27146		88.5	0.691867	0.612792	1.34151	0.830852	0.446412	0.882635		88.5	1.19465	0.938095	1.30514	1.44783	0.628023	1.00215	0.768035	1.00345	1.02967	1.8209	1.12476	1.02254		88.5	3.17507	4.33659	3.90639	3.29906	2.89674	1.84665		88.5	2.86875	2.03549	1.45424	1.07679	2.74392	3.42448	1.8383	1.78079	2.92129	2.25126	2.65604	1.42552		88.5
89.5	1.52798	1.12795	1.38247		89.5	0.68017	0.643888	1.35178	0.851185	0.482692	0.851927		89.5	1.18684	1.00356	1.29711	1.4138	0.612218	1.0243	0.786717	0.991837	1.03768	1.78525	1.05343	1.08467		89.5	3.16037	4.33337	3.81393	3.35789	2.75795	1.80594		89.5	2.73196	1.95538	1.38868	1.13243	2.54397	3.60957	1.84901	1.67031	2.83873	2.152	2.57841	1.36373		89.5
90.5	1.49557	1.11054	1.48975		90.5	0.671993	0.67581	1.33458	0.868704	0.528573	0.802667		90.5	1.18396	1.08808	1.29056	1.36976	0.605912	1.05305	0.813071	0.991323	1.04454	1.73404	0.987272	1.14561		90.5	3.14513	4.29544	3.69829	3.4144	2.62193	1.78836		90.5	2.58996	1.88457	1.33658	1.21512	2.37146	3.79834	1.86115	1.5669	2.69818	2.03657	2.49773	1.31457		90.5
91.5	1.46172	1.09721	1.58408		91.5	0.66762	0.707558	1.29062	0.883331	0.583203	0.739273		91.5	1.1857	1.19343	1.28506	1.31676	0.608081	1.08861	0.846964	1.00261	1.05031	1.67199	0.928254	1.20209		91.5	3.12954	4.22274	3.56562	3.46406	2.48973	1.79337		91.5	2.44636	1.82336	1.29684	1.32613	2.22762	3.98202	1.87448	1.4733	2.51298	1.91138	2.41575	1.27733		91.5
92.5	1.4268	1.08769	1.656		92.5	0.667144	0.738071	1.22327	0.895177	0.645143	0.667277		92.5	1.19157	1.32034	1.27967	1.25625	0.617842	1.13078	0.888145	1.02618	1.05529	1.60407	0.877736	1.25119		92.5	3.11363	4.1168	3.42254	3.50265	2.36209	1.82032		92.5	2.30422	1.77171	1.26819	1.46663	2.11225	4.15119	1.88847	1.39136	2.29937	1.78238	2.33319	1.25099		92.5
93.5	1.39104	1.08163	1.69724		93.5	0.670492	0.766311	1.13796	0.904494	0.71222	0.592319		93.5	1.20086	1.46775	1.27306	1.19	0.634414	1.17894	0.936196	1.06225	1.05996	1.53492	0.836554	1.2906		93.5	3.09727	3.98057	3.27567	3.52647	2.23954	1.86843		93.5	2.166	1.72934	1.24926	1.63708	2.02435	4.29641	1.9022	1.32223	2.07372	1.65463	2.24994	1.2344		93.5
94.5	1.35459	1.07857	1.70225		94.5	0.677453	0.791351	1.04124	0.911604	0.781496	0.519293		94.5	1.21268	1.6319	1.26353	1.11999	0.657066	1.23195	0.990478	1.11067	1.0649	1.46848	0.805122	1.31878		94.5	3.0802	3.81826	3.13125	3.53262	2.12251	1.93665		94.5	2.03352	1.69572	1.23861	1.83662	1.96244	4.40893	1.91444	1.26648	1.85024	1.53204	2.16527	1.22626		94.5
95.5	1.31754	1.07796	1.66927		95.5	0.687686	0.812463	0.939745	0.916835	0.84939	0.451823		95.5	1.22599	1.80548	1.24924	1.04823	0.685084	1.28816	1.05008	1.17084	1.07076	1.40777	0.783554	1.33509		95.5	3.06202	3.63505	2.99486	3.51922	2.0114	2.02349		95.5	1.90798	1.67019	1.23473	2.0624	1.92487	4.48141	1.92367	1.22434	1.63977	1.41739	2.07813	1.22524		95.5
96.5	1.27994	1.07918	1.60065		96.5	0.700739	0.829178	0.839338	0.92045	0.911971	0.392135		96.5	1.23959	1.97714	1.22834	0.976658	0.717745	1.3454	1.11378	1.24145	1.07818	1.35489	0.771752	1.33966		96.5	3.04227	3.43668	2.8712	3.48556	1.90661	2.1268		96.5	1.79005	1.6519	1.23605	2.30906	1.90988	4.50863	1.9282	1.19574	1.44939	1.31243	1.9874	1.22996		96.5
97.5	1.2419	1.08157	1.50236		97.5	0.71606	0.841332	0.744559	0.922599	0.965377	0.341205		97.5	1.2522	2.13179	1.19924	0.906999	0.754296	1.40103	1.18003	1.32037	1.08772	1.31101	0.769476	1.33328		97.5	3.02044	3.22911	2.76395	3.43206	1.80857	2.24363		97.5	1.67998	1.63991	1.24092	2.56843	1.91576	4.4879	1.92627	1.18054	1.28283	1.218	1.89219	1.23909		97.5
98.5	1.20354	1.08439	1.38282		98.5	0.733011	0.849066	0.658451	0.923285	1.00629	0.299075		98.5	1.26251	2.25207	1.16082	0.840705	0.793959	1.4521	1.24699	1.40446	1.09986	1.27658	0.776372	1.31718		98.5	2.99602	3.01813	2.6758	3.36022	1.71773	2.37001		98.5	1.57764	1.63317	1.2477	2.8298	1.94073	4.41928	1.91624	1.17851	1.14114	1.13431	1.79203	1.25133		98.5
99.5	1.16501	1.0869	1.25137		99.5	0.750889	0.852795	0.58266	0.922353	1.03236	0.265193		99.5	1.26927	2.32103	1.11268	0.778908	0.835942	1.49552	1.31254	1.48954	1.11492	1.2514	0.791956	1.29278		99.5	2.96852	2.80908	2.60848	3.27245	1.63453	2.50095		99.5	1.4827	1.63058	1.25469	3.08059	1.9829	4.30545	1.89669	1.1894	1.02363	1.06107	1.68706	1.26548		99.5
100.5	1.12654	1.08836	1.11689		100.5	0.768955	0.853157	0.517712	0.919494	1.04247	0.23871		100.5	1.27135	2.32549	1.05519	0.722416	0.879454	1.52837	1.37441	1.57056	1.13305	1.23472	0.815578	1.26153		100.5	2.9375	2.60659	2.56285	3.17178	1.5594	2.63046		100.5	1.39464	1.63095	1.26028	3.30759	2.04018	4.15135	1.86663	1.2129	0.928524	0.9977	1.578	1.28046		100.5
101.5	1.08836	1.08806	0.986751		101.5	0.786462	0.850934	0.463343	0.914276	1.03684	0.218683		101.5	1.26783	2.25934	0.989553	0.671736	0.923733	1.54816	1.4303	1.64192	1.15423	1.22538	0.846354	1.22475		101.5	2.90259	2.41445	2.53889	3.06163	1.49273	2.75188		101.5	1.31289	1.63308	1.26296	3.49855	2.11016	3.96362	1.82561	1.24861	0.853625	0.943422	1.46621	1.29534		101.5
102.5	1.05076	1.08534	0.866324		102.5	0.802697	0.846981	0.418808	0.906181	1.01687	0.20421		102.5	1.25808	2.12544	0.917665	0.627118	0.968068	1.55308	1.47801	1.69802	1.17819	1.2218	0.883087	1.18356		102.5	2.86352	2.23555	2.53574	2.94549	1.43486	2.85822		102.5	1.23685	1.63575	1.26142	3.64364	2.19003	3.74996	1.77377	1.29596	0.796653	0.897388	1.35348	1.30936		102.5
103.5	1.01399	1.07964	0.758923		103.5	0.817016	0.842148	0.383132	0.894664	0.98487	0.194491		103.5	1.24177	1.9354	0.841911	0.588611	1.01182	1.54223	1.51563	1.73395	1.20447	1.22206	0.924195	1.13884		103.5	2.82011	2.07188	2.55164	2.82671	1.38607	2.94281		103.5	1.16595	1.63777	1.25461	3.73668	2.27652	3.51839	1.71186	1.35408	0.755504	0.858731	1.24185	1.32189		103.5
104.5	0.978338	1.07051	0.666086		104.5	0.828884	0.837225	0.355285	0.879213	0.943661	0.188844		104.5	1.21894	1.70722	0.764883	0.556115	1.05443	1.51572	1.54165	1.74617	1.23236	1.22398	0.96767	1.09127		104.5	2.77231	1.92465	2.58374	2.70832	1.34658	2.99986		104.5	1.09966	1.63798	1.24185	3.77577	2.36592	3.27671	1.64121	1.42165	0.728357	0.82661	1.13341	1.33247		104.5
105.5	0.944026	1.05761	0.58802		105.5	0.837898	0.832892	0.33429	0.859418	0.896227	0.186692		105.5	1.18995	1.4616	0.689094	0.529434	1.09542	1.47458	1.55513	1.73304	1.2609	1.22516	1.01108	1.04133		105.5	2.72013	1.79435	2.62797	2.59289	1.31655	3.02507		105.5	1.03756	1.6353	1.2228	3.76316	2.45416	3.03201	1.56356	1.49682	0.713709	0.800234	1.03011	1.34074		105.5
106.5	0.911253	1.04077	0.524057		106.5	0.843809	0.829693	0.319285	0.835027	0.845393	0.187539		106.5	1.15545	1.21797	0.616744	0.508318	1.1344	1.42072	1.55569	1.69503	1.28894	1.22315	1.05167	0.989409		106.5	2.66369	1.68094	2.67883	2.48247	1.29612	3.01612		106.5	0.979279	1.62875	1.19755	3.70462	2.53692	2.79036	1.48097	1.57705	0.710354	0.778878	0.933519	1.34641		106.5
107.5	0.880163	1.01996	0.473058		107.5	0.846529	0.828012	0.309543	0.805994	0.793605	0.19093		107.5	1.11634	0.991641	0.549556	0.492496	1.17101	1.35659	1.5436	1.63464	1.31511	1.21559	1.08646	0.935832		107.5	2.60318	1.58394	2.72933	2.37861	1.28537	2.97283		107.5	0.924553	1.61749	1.16654	3.60826	2.60996	2.55665	1.39558	1.65907	0.717332	0.76188	0.844823	1.34922		107.5
108.5	0.850845	0.995305	0.433721		108.5	0.846121	0.828073	0.304476	0.772506	0.742817	0.196417		108.5	1.07367	0.79238	0.488712	0.481701	1.20498	1.28502	1.51969	1.55595	1.33794	1.20044	1.11254	0.88093		108.5	2.53886	1.5026	2.7711	2.28233	1.28433	2.89717		108.5	0.873187	1.6008	1.13055	3.48338	2.66928	2.33456	1.3095	1.73889	0.733849	0.748649	0.764733	1.34888		108.5
109.5	0.823328	0.967056	0.404785		109.5	0.842787	0.829934	0.303626	0.734983	0.694462	0.203534		109.5	1.02855	0.624558	0.434869	0.475684	1.236	1.20886	1.48524	1.46404	1.35586	1.17614	1.12735	0.825076		109.5	2.47103	1.43595	2.79476	2.19421	1.29302	2.79298		109.5	0.825055	1.57815	1.09057	3.3393	2.71149	2.12662	1.22466	1.81201	0.759193	0.738654	0.693534	1.34502		109.5
110.5	0.797584	0.935594	0.385152		110.5	0.836838	0.833493	0.306652	0.69406	0.649485	0.211771		110.5	0.982123	0.488247	0.388231	0.474219	1.26377	1.1308	1.44189	1.36421	1.36735	1.14181	1.1289	0.768708		110.5	2.40006	1.3829	2.79073	2.11446	1.31138	2.66543		110.5	0.78008	1.54921	1.04776	3.18446	2.73405	1.93436	1.14269	1.87359	0.792633	0.731423	0.63114	1.3372		110.5
111.5	0.773528	0.901395	0.373948		111.5	0.828663	0.838493	0.313313	0.650539	0.608418	0.220575		111.5	0.935434	0.380702	0.34866	0.477104	1.28796	1.05318	1.39149	1.26148	1.37101	1.09736	1.11608	0.712338		111.5	2.3263	1.34231	2.7503	2.04294	1.33929	2.5205		111.5	0.738226	1.51382	1.00332	3.02593	2.73544	1.75847	1.06489	1.91896	0.833316	0.726536	0.577185	1.32489		111.5
112.5	0.751028	0.865003	0.370538		112.5	0.818697	0.844538	0.323458	0.605334	0.571456	0.229361		112.5	0.889435	0.297761	0.315787	0.484151	1.30817	0.977898	1.33591	1.16007	1.36566	1.04351	1.08879	0.656532		112.5	2.25017	1.31298	2.66701	1.97927	1.37649	2.36436		112.5	0.699476	1.47204	0.958428	2.86907	2.71528	1.59898	0.992183	1.94399	0.880159	0.723618	0.5311	1.30743		112.5
113.5	0.729911	0.827002	0.374511		113.5	0.807389	0.851103	0.33701	0.559401	0.538549	0.237544		113.5	0.844931	0.234899	0.289117	0.495179	1.32394	0.906369	1.27697	1.06321	1.35048	0.981666	1.04794	0.60189		113.5	2.17207	1.29368	2.53792	1.92285	1.42257	2.20287		113.5	0.663827	1.42413	0.91414	2.71762	2.67433	1.45544	0.925174	1.94561	0.931757	0.72234	0.492199	1.28414		113.5
114.5	0.709969	0.78799	0.385648		114.5	0.795171	0.857557	0.353962	0.51367	0.509472	0.244585		114.5	0.802572	0.187877	0.268116	0.509994	1.33474	0.839548	1.21632	0.973127	1.32504	0.91381	0.995322	0.549008		114.5	2.09241	1.28312	2.36455	1.87294	1.47693	2.0412		114.5	0.631275	1.37054	0.871377	2.57375	2.61433	1.32704	0.864159	1.92224	0.9863	0.722407	0.459739	1.25433		114.5
115.5	0.690971	0.748549	0.403857		115.5	0.78244	0.863187	0.374369	0.468997	0.483883	0.250035		115.5	0.76285	0.153075	0.252271	0.528371	1.33997	0.777978	1.15537	0.891051	1.28937	0.842222	0.933438	0.498442		115.5	2.01162	1.27996	2.15313	1.82867	1.53865	1.88361		115.5	0.601807	1.31188	0.830879	2.43839	2.53781	1.21277	0.809182	1.87392	1.04154	0.723558	0.432964	1.21741		115.5
116.5	0.672671	0.709223	0.429099		116.5	0.769537	0.867235	0.398341	0.42611	0.461376	0.253583		116.5	0.726114	0.127576	0.241135	0.550035	1.33899	0.72186	1.09525	0.817454	1.24398	0.769255	0.86515	0.450676		116.5	1.93013	1.28277	1.91396	1.78911	1.60653	1.73334		116.5	0.575402	1.24896	0.7932	2.31146	2.44782	1.11149	0.760095	1.80242	1.09481	0.725561	0.411136	1.17296		116.5
117.5	0.654817	0.670503	0.461285		117.5	0.756739	0.868939	0.426036	0.385594	0.441511	0.255083		117.5	0.692582	0.109139	0.234349	0.57464	1.3311	0.671133	1.03683	0.752203	1.1898	0.69711	0.793398	0.406097		117.5	1.84835	1.29001	1.66001	1.75324	1.67898	1.59264		117.5	0.552021	1.18266	0.758719	2.19212	2.34767	1.02202	0.716605	1.71099	1.14311	0.728208	0.39355	1.12082		117.5
118.5	0.637165	0.632812	0.500149		118.5	0.744253	0.867574	0.457653	0.347872	0.423839	0.254565		118.5	0.662366	0.0961004	0.231654	0.60175	1.31568	0.625541	0.980688	0.694757	1.12816	0.627664	0.720929	0.36498		118.5	1.76671	1.30005	1.40504	1.72004	1.75401	1.4629		118.5	0.531612	1.11397	0.727654	2.07912	2.24065	0.9432	0.678324	1.60396	1.18325	0.731314	0.379544	1.0612		118.5
119.5	0.619484	0.596498	0.545098		119.5	0.732214	0.862503	0.493421	0.313215	0.407925	0.252221		119.5	0.635494	0.0872686	0.232897	0.630825	1.2921	0.584704	0.927162	0.644315	1.06063	0.562373	0.650093	0.327485		119.5	1.68561	1.31112	1.16159	1.68847	1.8293	1.34475		119.5	0.51411	1.04391	0.700088	1.97092	2.12985	0.873902	0.644803	1.48626	1.21211	0.73471	0.368495	0.994722		119.5
120.5	0.601568	0.561835	0.595058		120.5	0.720688	0.853222	0.533574	0.281755	0.393362	0.248372		120.5	0.611925	0.0818242	0.238027	0.661213	1.25992	0.548162	0.876386	0.599938	0.988981	0.502237	0.582732	0.293661		120.5	1.60544	1.32143	0.939524	1.65752	1.90216	1.23827		120.5	0.499438	0.973522	0.67599	1.86596	2.01798	0.813074	0.615566	1.36288	1.22693	0.738238	0.359823	0.922452		120.5
121.5	0.583248	0.529022	0.648335		121.5	0.709679	0.839398	0.578333	0.253508	0.379777	0.243427		121.5	0.591571	0.0792429	0.247083	0.692151	1.21884	0.515423	0.828327	0.560647	0.915	0.44782	0.520144	0.263458		121.5	1.52658	1.32914	0.745184	1.62622	1.96971	1.1431		121.5	0.487506	0.903777	0.655242	1.76281	1.90728	0.759744	0.590128	1.23846	1.22558	0.741751	0.352984	0.845841		121.5
122.5	0.56439	0.498185	0.702527		122.5	0.699133	0.820893	0.627859	0.228397	0.366845	0.237839		122.5	0.574313	0.0792369	0.260189	0.72278	1.16882	0.485992	0.782823	0.52548	0.840427	0.399319	0.463112	0.236749		122.5	1.44939	1.33249	0.581319	1.59368	2.02896	1.05862		122.5	0.478222	0.835584	0.637659	1.66032	1.7995	0.713026	0.568016	1.11691	1.20686	0.745107	0.34747	0.766653		122.5
123.5	0.544911	0.469393	0.754539		123.5	0.68895	0.79778	0.682214	0.206277	0.354298	0.232061		123.5	0.56001	0.0817165	0.277527	0.752167	1.11013	0.459391	0.739626	0.493547	0.766843	0.356634	0.41198	0.213346		123.5	1.37419	1.32987	0.447627	1.55908	2.07703	0.984013		123.5	0.471481	0.769736	0.623004	1.55774	1.6959	0.67212	0.548779	1.0013	1.17067	0.748164	0.342817	0.686829		123.5
124.5	0.524776	0.442657	0.80072		124.5	0.678993	0.770339	0.741291	0.186962	0.341923	0.226522		124.5	0.548508	0.0867667	0.299322	0.779338	1.0434	0.435179	0.698433	0.464058	0.695606	0.319458	0.366749	0.193022		124.5	1.30126	1.31991	0.34163	1.52176	2.11129	0.918395		124.5	0.467177	0.706896	0.611009	1.45473	1.59732	0.636306	0.531994	0.893719	1.11807	0.750778	0.338603	0.608334		124.5
125.5	0.503998	0.417946	0.837162		125.5	0.669095	0.739031	0.804751	0.170237	0.329572	0.221597		125.5	0.539647	0.0946357	0.325803	0.80333	0.969608	0.41296	0.658927	0.436351	0.627814	0.287351	0.327166	0.175528		125.5	1.23085	1.30162	0.259601	1.48117	2.12962	0.860855		125.5	0.465193	0.647584	0.601379	1.35146	1.50417	0.604943	0.517273	0.795435	1.0512	0.752801	0.334463	0.532992		125.5
126.5	0.482641	0.39519	0.860132		126.5	0.659076	0.704471	0.871935	0.155883	0.317159	0.21761		126.5	0.533265	0.105731	0.357172	0.823237	0.890103	0.392392	0.620797	0.409908	0.564285	0.259803	0.29282	0.160609		126.5	1.16318	1.27441	0.197369	1.43696	2.13051	0.8105		126.5	0.465406	0.592175	0.593805	1.2485	1.4166	0.57746	0.504266	0.706958	0.97307	0.754076	0.330093	0.462351		126.5
127.5	0.46081	0.374296	0.866584		127.5	0.648747	0.667379	0.941786	0.143682	0.304656	0.214826		127.5	0.529197	0.120615	0.393549	0.838263	0.80655	0.373189	0.583771	0.38436	0.505571	0.236278	0.263209	0.148016		127.5	1.09839	1.23816	0.150895	1.38895	2.11322	0.766491		127.5	0.467684	0.540901	0.587971	1.14677	1.3345	0.553347	0.492667	0.628232	0.887234	0.754442	0.325261	0.397582		127.5
128.5	0.438648	0.355149	0.85465		128.5	0.637926	0.628533	1.01278	0.133429	0.292087	0.21346		128.5	0.527275	0.140001	0.434925	0.847772	0.720852	0.355122	0.547628	0.359489	0.451976	0.216252	0.237796	0.137514		128.5	1.03662	1.19324	0.116607	1.33712	2.07781	0.728049		128.5	0.47188	0.493865	0.583558	1.04744	1.25759	0.532154	0.482207	0.558787	0.79743	0.753727	0.319811	0.339441		128.5
129.5	0.416325	0.33762	0.824002		129.5	0.626446	0.588721	1.08287	0.124938	0.279521	0.213684		129.5	0.527326	0.16473	0.481098	0.851329	0.635038	0.338017	0.512217	0.335215	0.403596	0.19923	0.216049	0.128888		129.5	0.977927	1.14047	0.091545	1.28167	2.02517	0.694471		129.5	0.477832	0.45106	0.580252	0.951747	1.18548	0.513482	0.472662	0.497893	0.707229	0.751757	0.313668	0.288265		129.5
130.5	0.39403	0.321576	0.775983		130.5	0.614162	0.548698	1.14949	0.118042	0.267059	0.215633		130.5	0.529172	0.195724	0.531622	0.848722	0.551136	0.321752	0.477465	0.311575	0.360356	0.184761	0.197464	0.121949		130.5	0.922351	1.08102	0.0733686	1.22295	1.95688	0.665126		130.5	0.485359	0.412383	0.577746	0.860918	1.11774	0.496978	0.463849	0.444678	0.619744	0.748354	0.306831	0.244029		130.5
131.5	0.371961	0.30688	0.713471		131.5	0.600962	0.50915	1.20962	0.112603	0.254822	0.219416		131.5	0.532618	0.23391	0.585754	0.839976	0.471033	0.30625	0.443375	0.288698	0.322053	0.172437	0.181578	0.116529		131.5	0.869881	1.01635	0.0602998	1.16148	1.87513	0.639455		131.5	0.494258	0.37766	0.575747	0.776015	1.05392	0.482329	0.455623	0.398218	0.537445	0.743344	0.29937	0.206416		131.5
132.5	0.350313	0.293398	0.640478		132.5	0.586772	0.470666	1.25989	0.108505	0.242943	0.225109		132.5	0.537458	0.280092	0.642428	0.825343	0.39635	0.291473	0.410023	0.266767	0.288394	0.161899	0.167981	0.112488		132.5	0.820473	0.948079	0.0510276	1.09787	1.78251	0.616968		132.5	0.504301	0.346667	0.57398	0.69787	0.993564	0.469262	0.447876	0.357603	0.462071	0.736561	0.29141	0.174905		132.5
133.5	0.329272	0.281	0.561596		133.5	0.571558	0.43373	1.29683	0.105655	0.231553	0.232762		133.5	0.54346	0.334781	0.700248	0.80528	0.328341	0.277412	0.377548	0.245995	0.259033	0.152833	0.156309	0.109709		133.5	0.774053	0.877855	0.0446146	1.03286	1.68184	0.597234		133.5	0.515236	0.31914	0.57219	0.627037	0.936301	0.457536	0.44053	0.321979	0.394642	0.727858	0.28312	0.148861		133.5
134.5	0.309005	0.269563	0.481392		134.5	0.555327	0.398711	1.31716	0.103987	0.220775	0.242383		134.5	0.550369	0.397983	0.757515	0.780412	0.267838	0.264081	0.346133	0.226586	0.233594	0.144965	0.146251	0.108095		134.5	0.730521	0.80727	0.0404134	0.967222	1.57597	0.57988		134.5	0.526785	0.294798	0.570149	0.563788	0.881795	0.446946	0.433536	0.290573	0.335549	0.71711	0.274692	0.127601		134.5
135.5	0.289657	0.258976	0.403882		135.5	0.538129	0.365866	1.31815	0.103457	0.210719	0.25393		135.5	0.557899	0.468978	0.812297	0.751488	0.215229	0.251505	0.315986	0.208721	0.211697	0.138062	0.13754	0.107569		135.5	0.689757	0.737756	0.0380018	0.901751	1.46761	0.564583		135.5	0.538648	0.273354	0.567657	0.508137	0.829787	0.437311	0.426864	0.262705	0.284676	0.704227	0.266332	0.110454		135.5
136.5	0.271346	0.249135	0.332176		136.5	0.52005	0.335354	1.29796	0.104043	0.201474	0.26729		136.5	0.565734	0.546119	0.862526	0.719333	0.170492	0.239718	0.287322	0.192537	0.192972	0.131923	0.129948	0.108067		136.5	0.651624	0.670533	0.0371374	0.837217	1.35925	0.55106		136.5	0.550504	0.25452	0.564543	0.459885	0.780089	0.428481	0.4205	0.237795	0.24155	0.689158	0.25824	0.0968009		136.5
137.5	0.254163	0.239952	0.26832		137.5	0.50121	0.307242	1.25597	0.105744	0.193112	0.282262		137.5	0.573524	0.626727	0.906134	0.6848	0.133258	0.228753	0.260339	0.178128	0.177072	0.126383	0.123288	0.109538		137.5	0.615975	0.606568	0.0377276	0.774339	1.253	0.539069		137.5	0.562022	0.238021	0.560671	0.418675	0.732583	0.42033	0.414439	0.215356	0.20547	0.671902	0.250606	0.0860964		137.5
138.5	0.238169	0.231349	0.213326		138.5	0.481752	0.281528	1.19297	0.108577	0.185685	0.298532		138.5	0.580889	0.707125	0.941194	0.648724	0.102895	0.218638	0.235207	0.165538	0.163681	0.121304	0.117403	0.111937		138.5	0.582657	0.546574	0.0398188	0.713755	1.1506	0.528396		138.5	0.572864	0.223593	0.555931	0.384054	0.687211	0.412754	0.408678	0.194995	0.175627	0.652508	0.243594	0.0778789		138.5
139.5	0.223399	0.22326	0.16733		139.5	0.461839	0.258151	1.11122	0.112577	0.179228	0.315658		139.5	0.587425	0.782863	0.966077	0.611891	0.078607	0.209397	0.21205	0.154773	0.152512	0.116577	0.112165	0.115221		139.5	0.551513	0.491013	0.0435976	0.656005	1.05337	0.518856		139.5	0.582696	0.21099	0.550249	0.355521	0.643965	0.40567	0.403213	0.176402	0.151186	0.631082	0.237347	0.071774		139.5
140.5	0.209865	0.215635	0.129827		140.5	0.441646	0.237009	1.01428	0.117793	0.173761	0.333061		140.5	0.59271	0.849127	0.979578	0.575008	0.0595191	0.201041	0.190947	0.14581	0.143316	0.11212	0.107473	0.119342		140.5	0.522387	0.440128	0.0494082	0.601518	0.962251	0.510283		140.5	0.591199	0.199985	0.543578	0.332571	0.602876	0.399014	0.398032	0.159341	0.131351	0.607787	0.231981	0.0674906		140.5
141.5	0.197556	0.208431	0.0999097		141.5	0.421347	0.217969	0.9067	0.124285	0.169294	0.350024		141.5	0.596317	0.901305	0.981016	0.538687	0.0447572	0.193576	0.171922	0.138606	0.135876	0.107871	0.103246	0.124245		141.5	0.495125	0.393977	0.0577824	0.55061	0.877844	0.502531		141.5	0.598078	0.190368	0.535897	0.31473	0.563997	0.392739	0.393113	0.143638	0.1154	0.582837	0.227584	0.0648153		141.5
142.5	0.186446	0.201621	0.0764769		142.5	0.401114	0.200881	0.793547	0.132119	0.165826	0.365715		142.5	0.597829	0.93559	0.970285	0.503435	0.0335017	0.186994	0.154954	0.133113	0.130007	0.103794	0.0994218	0.129857		142.5	0.469582	0.352469	0.0694808	0.503484	0.800435	0.495466		142.5	0.603075	0.181948	0.52721	0.301572	0.527391	0.386809	0.388421	0.12917	0.102704	0.55649	0.22422	0.0636064		142.5
143.5	0.176492	0.195185	0.0583976		143.5	0.381112	0.185589	0.679901	0.141364	0.163351	0.379229		143.5	0.596858	0.949515	0.947855	0.469652	0.0250237	0.181284	0.139983	0.12928	0.125555	0.0998672	0.0959552	0.136085		143.5	0.445616	0.315405	0.0855434	0.460241	0.730072	0.488966		143.5	0.605974	0.174549	0.517542	0.292735	0.493118	0.381199	0.383905	0.115856	0.0927294	0.529045	0.221932	0.0637872		143.5
144.5	0.167645	0.189112	0.0446138		144.5	0.361487	0.171932	0.57036	0.152079	0.161862	0.389649		144.5	0.593063	0.942294	0.914716	0.43764	0.0187014	0.176426	0.126914	0.127071	0.122389	0.0960862	0.0928124	0.142811		144.5	0.423096	0.28251	0.107337	0.420889	0.666611	0.482917		144.5	0.60661	0.168013	0.506937	0.287921	0.461229	0.375893	0.379497	0.103638	0.0850394	0.500826	0.220742	0.065341		144.5
145.5	0.159847	0.183401	0.0341986		145.5	0.34237	0.159752	0.468664	0.164311	0.161346	0.396123		145.5	0.586174	0.914897	0.872292	0.407606	0.0140238	0.172394	0.115631	0.126459	0.120406	0.0924586	0.0899706	0.149885		145.5	0.401901	0.253464	0.136587	0.385361	0.60977	0.477212		145.5	0.604878	0.162195	0.495455	0.286894	0.431753	0.370879	0.375115	0.0924798	0.0792835	0.47217	0.220654	0.0683064		145.5
146.5	0.153034	0.178054	0.0263778		146.5	0.323874	0.148902	0.377461	0.17808	0.161794	0.397952		146.5	0.576007	0.86985	0.822313	0.379679	0.0105826	0.16916	0.106006	0.127438	0.119519	0.0890006	0.0874145	0.157126		146.5	0.381918	0.227926	0.175361	0.353529	0.559175	0.471746		146.5	0.60073	0.156965	0.483168	0.289473	0.404699	0.366147	0.370659	0.0823481	0.075189	0.443416	0.221656	0.0727726		146.5
147.5	0.147141	0.173079	0.0205274		147.5	0.30609	0.13924	0.298252	0.19337	0.163193	0.394667		147.5	0.562481	0.81082	0.766682	0.353919	0.0080602	0.166692	0.0979067	0.130017	0.119658	0.0857344	0.0851349	0.164321		147.5	0.363045	0.205553	0.225977	0.325218	0.514395	0.466421		147.5	0.594178	0.152205	0.470159	0.295508	0.380052	0.361688	0.36602	0.0732124	0.07255	0.414893	0.223717	0.0788739		147.5
148.5	0.142104	0.168486	0.0161588		148.5	0.289089	0.130638	0.231476	0.210114	0.165534	0.386091		148.5	0.545631	0.742073	0.707339	0.330331	0.0062146	0.164957	0.0912019	0.134221	0.120766	0.0826854	0.0831262	0.171228		148.5	0.345191	0.186011	0.290776	0.300224	0.474971	0.461143		148.5	0.585288	0.147808	0.456521	0.304867	0.357772	0.357489	0.361079	0.0650371	0.0712186	0.386905	0.226788	0.0867813		148.5
149.5	0.137856	0.164289	0.0128971		149.5	0.272924	0.122978	0.176712	0.228187	0.168806	0.372372		149.5	0.525611	0.66794	0.646147	0.308878	0.0048648	0.163922	0.0857705	0.140082	0.122793	0.0798802	0.0813851	0.177587		149.5	0.328273	0.168986	0.371741	0.278326	0.440443	0.45582		149.5	0.574182	0.143682	0.442354	0.317403	0.337801	0.353534	0.355709	0.0577795	0.0710957	0.359727	0.230799	0.0966894		149.5
150.5	0.134335	0.1605	0.0104598		150.5	0.257628	0.116153	0.132918	0.247393	0.172998	0.353976		150.5	0.502689	0.592363	0.584791	0.289493	0.0038771	0.163551	0.0815028	0.147634	0.125695	0.0773442	0.0799095	0.183127		150.5	0.312218	0.154186	0.46993	0.259296	0.41036	0.450365		150.5	0.561023	0.139744	0.427763	0.332924	0.32006	0.349801	0.349788	0.0513893	0.0721232	0.333593	0.235658	0.108797		150.5
151.5	0.131476	0.157131	0.00863648		151.5	0.243223	0.110068	0.0986946	0.267459	0.178094	0.331644		151.5	0.47724	0.518597	0.524717	0.272086	0.0031541	0.16381	0.0783034	0.156893	0.129425	0.0751014	0.0786969	0.187583		151.5	0.296963	0.141351	0.5848	0.24291	0.384298	0.444697		151.5	0.546013	0.135923	0.412856	0.351155	0.30446	0.34626	0.343199	0.0458092	0.0742769	0.308695	0.241245	0.12328		151.5
152.5	0.129219	0.154196	0.00727176		152.5	0.229712	0.104639	0.0724951	0.288031	0.184077	0.306315		152.5	0.449723	0.449062	0.467095	0.256553	0.0026254	0.164663	0.0760925	0.167846	0.133934	0.0731729	0.077744	0.19071		152.5	0.28245	0.130246	0.713515	0.22895	0.361863	0.438743		152.5	0.529377	0.13216	0.397743	0.371699	0.290902	0.342873	0.335835	0.0409769	0.0775594	0.285182	0.247412	0.140247		152.5
153.5	0.127504	0.151702	0.00625224		153.5	0.217091	0.0997887	0.0528001	0.308681	0.190924	0.279038		153.5	0.420664	0.385344	0.412807	0.242783	0.0022408	0.166073	0.0748054	0.180426	0.139159	0.0715772	0.0770455	0.192302		153.5	0.26863	0.120664	0.850471	0.217215	0.342694	0.432435		153.5	0.511363	0.128407	0.382536	0.394001	0.279281	0.339592	0.32761	0.0368274	0.0819925	0.263157	0.253979	0.159702		153.5
154.5	0.126272	0.149657	0.0054952		154.5	0.205343	0.0954521	0.0382255	0.328916	0.198602	0.250871		154.5	0.39062	0.328279	0.36246	0.230663	0.0019645	0.168001	0.0743922	0.194486	0.145028	0.0703304	0.0765939	0.192206		154.5	0.255462	0.112425	0.987264	0.207521	0.326466	0.425716		154.5	0.492224	0.124627	0.367344	0.417322	0.269492	0.336361	0.318464	0.0332954	0.0876092	0.242682	0.260733	0.181479		154.5
155.5	0.125464	0.148065	0.00494112		155.5	0.194446	0.0915708	0.0275808	0.348195	0.207068	0.222798		155.5	0.360156	0.278109	0.316413	0.22008	0.0017716	0.170406	0.0748152	0.209775	0.151445	0.0694461	0.0763791	0.190337		155.5	0.242906	0.105373	1.1133	0.199702	0.31289	0.418541		155.5	0.472216	0.120796	0.352274	0.440723	0.26143	0.333115	0.308363	0.0303178	0.0944437	0.223782	0.267431	0.205195		155.5
156.5	0.125024	0.146927	0.00454752		156.5	0.184371	0.0880934	0.0198881	0.365954	0.216269	0.195658		156.5	0.329818	0.234641	0.274813	0.210927	0.0016451	0.173241	0.0760468	0.225914	0.158293	0.0689359	0.0763874	0.186683		156.5	0.230932	0.0993758	1.21712	0.193613	0.30171	0.410875		156.5	0.451588	0.116897	0.337427	0.463081	0.254991	0.329781	0.297309	0.0278353	0.10252	0.206451	0.273801	0.230208		156.5
157.5	0.124891	0.146241	0.00428456		157.5	0.175086	0.0849754	0.0143728	0.381635	0.226134	0.170109		157.5	0.300104	0.197398	0.237635	0.203102	0.0015739	0.176456	0.0780661	0.24238	0.165431	0.0688104	0.0766018	0.18131		157.5	0.219509	0.0943196	1.28817	0.189126	0.292699	0.402696		157.5	0.430575	0.112927	0.322898	0.483127	0.250078	0.326279	0.285337	0.0257936	0.111838	0.190653	0.279549	0.255597		157.5
158.5	0.125008	0.145999	0.00413224		158.5	0.166554	0.0821778	0.0104403	0.394714	0.236575	0.146614		158.5	0.271449	0.165747	0.204727	0.19651	0.0015518	0.179991	0.0808543	0.2585	0.172689	0.0690788	0.0770013	0.174357		158.5	0.208614	0.090109	1.31875	0.186132	0.285658	0.393997		158.5	0.409397	0.108889	0.308775	0.499522	0.246596	0.322521	0.27252	0.0241446	0.122359	0.176335	0.284371	0.280186		158.5
159.5	0.125315	0.146189	0.00407792		159.5	0.158736	0.0796668	0.0076449	0.404735	0.247486	0.125446		159.5	0.244208	0.138993	0.175842	0.191061	0.0015764	0.183777	0.0843895	0.273471	0.179872	0.0697494	0.0775608	0.166027		159.5	0.198223	0.0866654	1.30549	0.184539	0.280412	0.384782		159.5	0.388251	0.104794	0.295135	0.510962	0.244454	0.31842	0.25896	0.0228465	0.133988	0.163425	0.287962	0.302609		159.5
160.5	0.125753	0.146795	0.00411536		160.5	0.151595	0.077413	0.00565935	0.411338	0.258738	0.10671		160.5	0.218656	0.116448	0.150672	0.186676	0.001649	0.187734	0.0886411	0.286395	0.186762	0.0708294	0.0782508	0.156571		160.5	0.188315	0.0839242	1.25006	0.184268	0.276806	0.37507		160.5	0.367312	0.10066	0.282047	0.5163	0.243565	0.313886	0.244792	0.0218641	0.14656	0.151842	0.290031	0.321431		160.5
161.5	0.12626	0.147792	0.00424344		161.5	0.145091	0.0753908	0.0042474	0.414278	0.27018	0.0903839		161.5	0.194981	0.0974703	0.128881	0.183278	0.0017745	0.191768	0.093562	0.29634	0.193126	0.0723249	0.0790378	0.146274		161.5	0.178871	0.0818336	1.15872	0.185249	0.274701	0.36489		161.5	0.346732	0.0965098	0.269569	0.514673	0.243842	0.308829	0.230169	0.0211684	0.159826	0.141499	0.290322	0.335294		161.5
162.5	0.126777	0.149151	0.00446584		162.5	0.139183	0.0735781	0.0032406	0.413439	0.281636	0.0763446		162.5	0.173292	0.0814856	0.110119	0.180798	0.0019618	0.195769	0.0990822	0.30243	0.198722	0.0742397	0.0798844	0.13543		162.5	0.169874	0.0803532	1.04107	0.187423	0.27397	0.354285		162.5	0.326637	0.0923688	0.257747	0.505615	0.245198	0.303169	0.215264	0.0207365	0.173446	0.132306	0.288625	0.34309		162.5
163.5	0.127245	0.150833	0.00479112		163.5	0.133834	0.0719557	0.00251995	0.40884	0.292907	0.0644072		163.5	0.153626	0.0679986	0.0940395	0.179172	0.0022245	0.199609	0.105101	0.303932	0.203309	0.0765748	0.0807497	0.12433		163.5	0.161306	0.0794528	0.908262	0.190734	0.274497	0.343304		163.5	0.307132	0.088265	0.246617	0.489124	0.247546	0.296831	0.200255	0.0205507	0.186991	0.124171	0.284796	0.34411		163.5
164.5	0.127606	0.152791	0.00523224		164.5	0.129005	0.0705067	0.00200195	0.400628	0.303773	0.0543522		164.5	0.13596	0.0565918	0.080315	0.178336	0.0025823	0.203146	0.111481	0.300359	0.206665	0.0793269	0.0815902	0.113246		164.5	0.153151	0.0791114	0.771137	0.195124	0.276168	0.332006		164.5	0.288297	0.0842264	0.236204	0.46569	0.250792	0.289756	0.185321	0.0205984	0.199951	0.117009	0.278764	0.33815		164.5
165.5	0.127807	0.154967	0.0058076		165.5	0.124657	0.0692166	0.00162835	0.389066	0.313992	0.0459475		165.5	0.120225	0.0469205	0.0686394	0.178231	0.0030623	0.206214	0.118045	0.291539	0.208594	0.0824869	0.0823605	0.102413		165.5	0.145392	0.0793162	0.638807	0.200536	0.278875	0.320453		165.5	0.270194	0.0802802	0.226523	0.436245	0.254836	0.281898	0.170632	0.0208709	0.211762	0.110734	0.270544	0.325545		165.5
166.5	0.127796	0.157295	0.00654088		166.5	0.120755	0.0680725	0.0013587	0.374515	0.323303	0.0389657		166.5	0.106313	0.0387048	0.058734	0.178797	0.0037014	0.208636	0.124573	0.277664	0.208944	0.086038	0.0830154	0.0920266		166.5	0.138014	0.0800614	0.517848	0.206901	0.282507	0.308711		166.5	0.252865	0.076452	0.217582	0.40208	0.25957	0.273232	0.156346	0.0213632	0.22184	0.105269	0.260236	0.307125		166.5
167.5	0.127528	0.159697	0.00746192		167.5	0.117261	0.0670631	0.00116485	0.357409	0.331438	0.0331941		167.5	0.0940954	0.0317198	0.050349	0.179969	0.0045489	0.210222	0.130806	0.259284	0.207614	0.0899538	0.0835106	0.0822387		167.5	0.131001	0.081348	0.412128	0.21414	0.28695	0.296848		167.5	0.236338	0.0727644	0.209378	0.3647	0.264878	0.263754	0.142598	0.0220726	0.229624	0.100541	0.248024	0.284104		167.5
168.5	0.126963	0.162083	0.00860704		168.5	0.114141	0.0661783	0.0010274	0.338227	0.338122	0.0284408		168.5	0.083427	0.0257864	0.0432633	0.181682	0.0056696	0.210774	0.13646	0.237263	0.204566	0.0941964	0.0838051	0.0731555		168.5	0.124337	0.0831822	0.323122	0.222157	0.292084	0.28493		168.5	0.220626	0.0692372	0.201903	0.325687	0.27063	0.253483	0.129504	0.0229985	0.234625	0.0964827	0.234162	0.257919		168.5
169.5	0.126069	0.164355	0.0100193		169.5	0.111358	0.0654091	0.00093325	0.317472	0.343084	0.0245376		169.5	0.0741583	0.0207616	0.0372835	0.183865	0.0071482	0.210098	0.141233	0.212688	0.199827	0.0987144	0.0838622	0.0648415		169.5	0.118007	0.0855746	0.250489	0.230837	0.297782	0.273021		169.5	0.205729	0.0658868	0.195141	0.286547	0.276687	0.242464	0.117151	0.0241409	0.236475	0.0930347	0.218966	0.230061		169.5
170.5	0.124821	0.166405	0.0117486		170.5	0.108878	0.0647471	0.0008736	0.295646	0.346073	0.0213403		170.5	0.0661404	0.0165296	0.0322418	0.186439	0.0090928	0.208012	0.14483	0.186754	0.19349	0.103442	0.083652	0.0573246		170.5	0.111995	0.0885398	0.192723	0.240044	0.303909	0.261182		170.5	0.191639	0.0627254	0.189071	0.248597	0.282899	0.230764	0.105603	0.0254997	0.234961	0.0901422	0.202788	0.201919		170.5
171.5	0.123203	0.168119	0.013851		171.5	0.106667	0.0641843	0.0008429	0.273228	0.346862	0.018727		171.5	0.0592303	0.012994	0.0279941	0.189316	0.0116398	0.204362	0.146984	0.160644	0.185706	0.108297	0.083152	0.0506027		171.5	0.106287	0.0920932	0.147728	0.249615	0.31032	0.249467		171.5	0.17834	0.0597624	0.18367	0.212887	0.289105	0.218472	0.0948991	0.0270731	0.230057	0.0877561	0.186003	0.174663		171.5
172.5	0.121207	0.169377	0.0163872		172.5	0.104688	0.0637134	0.00083825	0.250661	0.345266	0.0165965		172.5	0.053294	0.010072	0.0244169	0.192402	0.0149564	0.199032	0.147482	0.135414	0.176678	0.113182	0.0823487	0.0446499		172.5	0.100867	0.0962516	0.113252	0.259364	0.316865	0.237925		172.5	0.165809	0.057003	0.178908	0.180166	0.295139	0.205699	0.0850547	0.0288572	0.221925	0.0858326	0.168984	0.149183		172.5
173.5	0.118833	0.170062	0.0194199		173.5	0.102906	0.0633271	0.0008589	0.228339	0.341156	0.0148655		173.5	0.0482086	0.0076888	0.0214054	0.195588	0.019243	0.191964	0.146185	0.111919	0.166648	0.117986	0.0812379	0.0394235		173.5	0.0957206	0.101029	0.0871586	0.269085	0.323384	0.226599		173.5	0.154021	0.05445	0.174756	0.150882	0.300828	0.192572	0.0760663	0.0308441	0.210903	0.0843326	0.152083	0.126067		173.5
174.5	0.116092	0.17006	0.02301		174.5	0.101287	0.0630182	0.000906	0.2066	0.334468	0.0134665		174.5	0.0438633	0.0057751	0.0188709	0.198761	0.024731	0.183165	0.143048	0.0907604	0.155879	0.122587	0.0798251	0.0348697		174.5	0.0908346	0.106437	0.0675846	0.278548	0.329715	0.215526		174.5	0.142947	0.052103	0.171178	0.125214	0.306	0.179228	0.0679139	0.0330215	0.197474	0.0832211	0.13562	0.105624		174.5
175.5	0.112999	0.169265	0.0272107		175.5	0.0997941	0.0627792	0.0009829	0.185725	0.325213	0.0123448		175.5	0.0401592	0.004265	0.0167387	0.201793	0.031677	0.172722	0.138124	0.0722847	0.144644	0.126853	0.0781246	0.0309289		175.5	0.0861954	0.112478	0.0529872	0.287514	0.335695	0.204734		175.5	0.132554	0.0499594	0.16814	0.103126	0.310485	0.165813	0.0605638	0.0353713	0.182223	0.0824666	0.119863	0.0879356		175.5
176.5	0.10958	0.167588	0.0320602		176.5	0.0983907	0.0626027	0.00109505	0.16593	0.313485	0.0114573		176.5	0.0370095	0.0030957	0.0149462	0.204554	0.0403494	0.160802	0.131565	0.0566018	0.133208	0.13065	0.0761594	0.0275392		176.5	0.08179	0.119146	0.0421398	0.295733	0.341162	0.194249		176.5	0.122811	0.048015	0.165603	0.084422	0.314124	0.152474	0.0539727	0.037869	0.165779	0.0820407	0.105029	0.0729077		176.5
177.5	0.105864	0.16496	0.0375722		177.5	0.0970406	0.0624805	0.00125095	0.147379	0.299461	0.0107698		177.5	0.0343381	0.0022084	0.0134407	0.206906	0.0510075	0.147654	0.123612	0.0436315	0.121818	0.133849	0.0739589	0.0246399		177.5	0.0776066	0.126421	0.0340964	0.302962	0.345962	0.184087		177.5	0.113685	0.0462638	0.163529	0.0688008	0.316769	0.139352	0.0480905	0.0404839	0.148775	0.0819173	0.0912762	0.060334		177.5
178.5	0.101886	0.161337	0.0437264		178.5	0.0957072	0.0624042	0.00146255	0.130181	0.283399	0.0102563		178.5	0.032079	0.0015489	0.0121787	0.20871	0.0638706	0.133595	0.114569	0.0331572	0.110689	0.136329	0.0715583	0.0221732		178.5	0.073634	0.134265	0.0281436	0.308969	0.349953	0.174263		178.5	0.105146	0.0446982	0.161875	0.0559074	0.318293	0.126583	0.0428629	0.0431788	0.131791	0.0820722	0.0787071	0.0499441		178.5
179.5	0.0976859	0.156703	0.0504581		179.5	0.094355	0.0623647	0.0017464	0.114396	0.265627	0.0098973		179.5	0.0301753	0.0010687	0.0111237	0.20983	0.0790793	0.118995	0.104781	0.02488	0.100003	0.137988	0.0689959	0.020086		179.5	0.0698612	0.142621	0.0237528	0.313546	0.353006	0.164783		179.5	0.097162	0.0433104	0.1606	0.0453698	0.318588	0.114288	0.0382341	0.0459108	0.115327	0.0824828	0.0673715	0.0414439		179.5
180.5	0.0933037	0.151077	0.0576486		180.5	0.092949	0.0623524	0.00212505	0.100043	0.246531	0.00967895		180.5	0.0285776	0.0007263	0.0102458	0.210137	0.0966504	0.104253	0.0946054	0.0184657	0.0899012	0.138747	0.066312	0.0183303		180.5	0.0662788	0.151406	0.0205378	0.316519	0.355014	0.155654		180.5	0.0897038	0.0420918	0.159657	0.036826	0.317576	0.10257	0.0341482	0.0486326	0.0997808	0.0831272	0.0572742	0.034543		180.5
181.5	0.0887824	0.144509	0.06512		181.5	0.0914561	0.0623568	0.0026289	0.0871089	0.226534	0.0095926		181.5	0.0272436	0.0004868	0.0095201	0.209517	0.11643	0.0897699	0.0843813	0.0135808	0.0804854	0.138554	0.0635469	0.0168636		181.5	0.0628778	0.160509	0.018221	0.317757	0.355891	0.146877		181.5	0.0827432	0.041033	0.158999	0.029942	0.315205	0.091516	0.030551	0.0512936	0.0854375	0.0839838	0.0483829	0.0289725		181.5
182.5	0.0841648	0.137085	0.0726332		182.5	0.0898455	0.0623667	0.00329835	0.0755486	0.206078	0.00963405		182.5	0.0261364	0.0003225	0.0089265	0.207872	0.13805	0.0759175	0.0744099	0.009917	0.0718199	0.137392	0.0607394	0.0156489		182.5	0.0596504	0.169793	0.0166054	0.317182	0.355579	0.138452		182.5	0.0762538	0.040125	0.158576	0.0244214	0.311457	0.08119	0.0273908	0.0538423	0.0724745	0.085031	0.0406364	0.0244945		182.5
183.5	0.0794929	0.128916	0.0798941		183.5	0.0880897	0.0623705	0.0041865	0.065297	0.185599	0.00980345		183.5	0.025224	0.0002116	0.0084485	0.205129	0.160909	0.0630165	0.0649379	0.0072048	0.0639359	0.135275	0.0579256	0.0146545		183.5	0.0565888	0.179089	0.015556	0.314768	0.354045	0.130375		183.5	0.0702106	0.0393582	0.158336	0.0200086	0.306343	0.0716364	0.0246193	0.056228	0.0609724	0.0862469	0.0339532	0.0209046		183.5
184.5	0.0748068	0.120144	0.0865664		184.5	0.0861655	0.0623556	0.00536225	0.0562728	0.165504	0.0101052		184.5	0.0244781	0.0001379	0.008073	0.201243	0.184162	0.0513145	0.0561494	0.005219	0.0568362	0.132252	0.055138	0.0138535		184.5	0.0536866	0.188201	0.0149844	0.310546	0.351284	0.122644		184.5	0.0645902	0.0387232	0.158224	0.0164884	0.299903	0.0628792	0.0221919	0.0584029	0.050932	0.0876085	0.0282389	0.018032		184.5
185.5	0.0701445	0.110928	0.0922934		185.5	0.0840543	0.0623088	0.00691345	0.0483833	0.146158	0.0105477		185.5	0.0238738	8.95e-05	0.0077896	0.196202	0.206754	0.0409749	0.0481646	0.0037778	0.0505012	0.1284	0.0524045	0.0132234		185.5	0.0509382	0.196907	0.0148392	0.304603	0.347318	0.115253		185.5	0.05937	0.0382108	0.158185	0.0136826	0.29221	0.0549232	0.0200679	0.0603243	0.0422935	0.0890915	0.0233929	0.0157366		185.5
186.5	0.0655406	0.10144	0.0967266		186.5	0.0817434	0.0622166	0.0089501	0.0415304	0.127863	0.011144		186.5	0.0233887	5.8e-05	0.0075905	0.190026	0.227484	0.0320742	0.041045	0.0027388	0.0448946	0.123823	0.0497488	0.0127457		186.5	0.048338	0.204969	0.0151006	0.297073	0.342194	0.108198		186.5	0.0545294	0.0378116	0.158159	0.0114466	0.283358	0.0477568	0.0182108	0.0619558	0.0349548	0.0906704	0.0193137	0.0139046		186.5
187.5	0.0610267	0.0918548	0.0995578		187.5	0.0792261	0.0620651	0.0116067	0.0356132	0.110854	0.0119118		187.5	0.0230023	3.77e-05	0.0074701	0.182772	0.245106	0.0246079	0.0348018	0.0019932	0.0399683	0.118643	0.0471896	0.0124052		187.5	0.0458814	0.212136	0.0157758	0.288136	0.335981	0.101473		187.5	0.0500484	0.0375164	0.158085	0.0096632	0.273464	0.041354	0.0165876	0.0632689	0.0287888	0.0923178	0.0159026	0.0124451		187.5
188.5	0.0566305	0.0823456	0.100553		188.5	0.0765028	0.0618403	0.0150431	0.0305321	0.0952922	0.0128741		188.5	0.0226955	2.47e-05	0.0074245	0.174528	0.258445	0.0185031	0.0294074	0.0014595	0.0356676	0.112993	0.0447411	0.0121898		188.5	0.0435642	0.218158	0.016899	0.278001	0.328766	0.0950724		188.5	0.0459078	0.0373164	0.157904	0.0082396	0.262664	0.035678	0.0151692	0.0642436	0.0236569	0.0940042	0.0130671	0.0112854		188.5
189.5	0.0523756	0.0730731	0.0995814		189.5	0.0735805	0.0615284	0.0194431	0.026191	0.0812697	0.0140594		189.5	0.0224506	1.63e-05	0.0074519	0.165415	0.266529	0.0136362	0.024806	0.0010779	0.0319343	0.107011	0.0424132	0.0120896		189.5	0.0413826	0.222797	0.0185316	0.2669	0.320653	0.0889906		189.5	0.0420896	0.0372022	0.157555	0.0071018	0.251105	0.0306826	0.0139298	0.0648686	0.0194195	0.0956984	0.0107223	0.0103682		189.5
190.5	0.0482822	0.0641808	0.0966338		190.5	0.0704732	0.0611158	0.0250093	0.0224991	0.0688129	0.0155027		190.5	0.0222507	1.1e-05	0.007552	0.155577	0.26871	0.0098516	0.0209248	0.0008046	0.0287103	0.100835	0.0402121	0.0120972		190.5	0.039333	0.225841	0.0207656	0.255075	0.311753	0.0832222		190.5	0.0385762	0.0371652	0.156977	0.0061918	0.238942	0.0263164	0.0128468	0.0651409	0.0159436	0.0973673	0.0087918	0.0096478		190.5
191.5	0.0443663	0.0557891	0.0918311		191.5	0.0672009	0.0605902	0.0319533	0.0193726	0.0578934	0.0172454		191.5	0.0220798	7.5e-06	0.0077262	0.145179	0.264744	0.0069795	0.0176822	0.0006086	0.0259391	0.0945917	0.0381405	0.0122066		191.5	0.0374124	0.227114	0.0237268	0.242769	0.302186	0.0777614		191.5	0.0353508	0.0371966	0.156114	0.0054638	0.226333	0.0225242	0.0119003	0.0650655	0.0131074	0.0989758	0.0072084	0.0090879		191.5
192.5	0.0406405	0.0479925	0.0854157		192.5	0.0637898	0.05994	0.0404802	0.0167349	0.0484391	0.0193364		192.5	0.0219225	5.2e-06	0.0079773	0.134399	0.254832	0.0048512	0.0149954	0.0004673	0.0235678	0.0883972	0.0361984	0.0124129		192.5	0.0356176	0.226489	0.0275796	0.230216	0.292074	0.0726024		192.5	0.0323966	0.0372874	0.154912	0.0048824	0.213434	0.01925	0.011073	0.0646542	0.0108024	0.100488	0.0059139	0.0086594		192.5
193.5	0.0371137	0.0408577	0.077729		193.5	0.0602704	0.0591551	0.0507683	0.0145174	0.0403456	0.0218319		193.5	0.0217643	3.8e-06	0.0083099	0.123419	0.239603	0.00331	0.0127845	0.0003651	0.0215478	0.0823515	0.0343833	0.0127124		193.5	0.033946	0.2239	0.0325316	0.21763	0.281536	0.0677394		193.5	0.0296976	0.0374292	0.153322	0.0044198	0.200398	0.0164378	0.0103498	0.0639245	0.0089345	0.101865	0.0048582	0.0083389		193.5
194.5	0.0337918	0.0344242	0.069179		194.5	0.0566769	0.0582276	0.0629424	0.0126593	0.0334881	0.0247953		194.5	0.0215914	2.8e-06	0.0087302	0.112418	0.220041	0.0022186	0.0109763	0.0002909	0.0198354	0.0765371	0.032691	0.0131013		194.5	0.0323946	0.219346	0.0388372	0.205206	0.270687	0.0631658		194.5	0.0272382	0.0376134	0.151303	0.0040542	0.187367	0.0140344	0.0097176	0.0628985	0.0074239	0.10307	0.0039987	0.0081068		194.5
195.5	0.0306778	0.028706	0.0601996		195.5	0.0530457	0.0571514	0.0770457	0.0111074	0.0277315	0.0282963		195.5	0.0213913	2.1e-06	0.0092459	0.101566	0.197377	0.0014621	0.0095057	0.0002367	0.0183914	0.0710188	0.0311159	0.0135763		195.5	0.0309608	0.212892	0.0467974	0.193109	0.259636	0.0588752		195.5	0.025003	0.0378316	0.148819	0.0037692	0.174472	0.011989	0.0091651	0.0616014	0.0062033	0.104064	0.0033001	0.0079467		195.5
196.5	0.0277721	0.023694	0.0512104		196.5	0.049414	0.0559234	0.0930107	0.00981585	0.0229383	0.0324095		196.5	0.0211525	1.7e-06	0.0098665	0.0910195	0.172945	0.0009483	0.0083164	0.000197	0.0171817	0.0658442	0.0296512	0.0141332		196.5	0.0296422	0.204669	0.0567552	0.181476	0.248481	0.0548604		196.5	0.0229772	0.0380756	0.145848	0.0035522	0.16183	0.010255	0.0086822	0.0600606	0.0052174	0.104809	0.0027325	0.007844		196.5
197.5	0.0250725	0.0193606	0.0425815		197.5	0.0458184	0.0545429	0.110635	0.00874525	0.0189757	0.0372112		197.5	0.0208653	1.4e-06	0.0106032	0.0809119	0.148055	0.0006059	0.0073606	0.000168	0.0161764	0.0610447	0.0282895	0.014767		197.5	0.0284362	0.194871	0.0690816	0.170418	0.237312	0.0511138		197.5	0.0211464	0.0383378	0.142374	0.0033936	0.149544	0.00879	0.0082606	0.058305	0.0044208	0.105272	0.0022717	0.0077858		197.5
198.5	0.0225752	0.0156631	0.0346077		198.5	0.0422939	0.0530124	0.129568	0.00786235	0.0157195	0.0427754		198.5	0.0205215	1.2e-06	0.011469	0.0713542	0.123868	0.0003819	0.0065987	0.0001471	0.0153499	0.0566384	0.0270231	0.0154716		198.5	0.0273404	0.183738	0.0841496	0.160013	0.226204	0.047627		198.5	0.0194968	0.0386106	0.138394	0.0032862	0.1377	0.0075558	0.0078927	0.0563633	0.0037767	0.105417	0.0018973	0.0077599		198.5
199.5	0.0202746	0.0125487	0.0274938		199.5	0.038872	0.0513374	0.149308	0.0071392	0.0130576	0.0491682		199.5	0.020115	1.1e-06	0.0124787	0.0624318	0.101314	0.0002377	0.0059987	0.0001322	0.0146798	0.0526316	0.0258441	0.0162388		199.5	0.0263526	0.171548	0.102291	0.150319	0.215224	0.0443914		199.5	0.0180152	0.0388868	0.133917	0.0032252	0.126369	0.0065184	0.007572	0.0542645	0.0032554	0.105216	0.0015931	0.0077549		199.5
200.5	0.0181635	0.009958	0.0213537		200.5	0.0355808	0.0495264	0.169219	0.00655285	0.0108904	0.0564392		200.5	0.0196421	1e-06	0.013649	0.0542044	0.081049	0.0001464	0.0055345	0.0001222	0.0141473	0.0490214	0.0247444	0.0170586		200.5	0.0254706	0.158604	0.123738	0.14137	0.204426	0.0413978		200.5	0.0166888	0.0391596	0.128965	0.0032076	0.115606	0.0056486	0.007293	0.0520366	0.0028331	0.104644	0.0013457	0.0077595		200.5
201.5	0.0162341	0.00782896	0.0162173		201.5	0.0324438	0.0475912	0.188562	0.00608445	0.00913185	0.0646131		201.5	0.0191013	1e-06	0.014998	0.046707	0.0634481	8.93e-05	0.005186	0.0001161	0.0137358	0.0457979	0.0237163	0.0179185		201.5	0.0246926	0.145212	0.148543	0.133179	0.193854	0.0386362		201.5	0.0155056	0.0394234	0.123569	0.0032318	0.10545	0.0049206	0.0070506	0.0497065	0.002491	0.103681	0.0011443	0.007763		201.5
202.5	0.0144771	0.0060996	0.0120472		202.5	0.0294795	0.0455458	0.206547	0.0057189	0.0077087	0.073678		202.5	0.0184933	1.1e-06	0.0165454	0.0399516	0.0486344	5.4e-05	0.0049376	0.0001136	0.0134312	0.0429466	0.0227523	0.0188037		202.5	0.0240164	0.131673	0.176495	0.125746	0.183542	0.0360964		202.5	0.0144546	0.0396722	0.117775	0.0032974	0.0959282	0.0043124	0.0068407	0.0473001	0.0022137	0.102315	0.0009801	0.0077554		202.5
203.5	0.012883	0.00471088	0.00875712		203.5	0.0267012	0.0434069	0.22239	0.00544445	0.0065596	0.0835744		203.5	0.0178212	1.2e-06	0.0183123	0.0339304	0.0365273	3.25e-05	0.004778	0.0001143	0.013221	0.0404497	0.0218452	0.0196971		203.5	0.023441	0.118265	0.207023	0.119059	0.173515	0.0337682		203.5	0.0135254	0.0399014	0.111634	0.0034058	0.0870524	0.0038052	0.0066595	0.0448418	0.0019895	0.100539	0.000846	0.0077271		203.5
204.5	0.011442	0.00360768	0.00623176		204.5	0.0241177	0.0411931	0.235378	0.0052523	0.0056336	0.0941833		204.5	0.0170905	1.3e-06	0.0203201	0.0286191	0.026901	1.95e-05	0.0046992	0.0001184	0.0130941	0.0382879	0.0209884	0.0205794		204.5	0.022965	0.105236	0.239133	0.113096	0.16379	0.0316408		204.5	0.0127082	0.0401068	0.10521	0.0035596	0.078825	0.0033834	0.0065035	0.0423546	0.0018089	0.0983552	0.0007366	0.0076701		204.5
205.5	0.0101435	0.00274048	0.00434384		205.5	0.021733	0.0389246	0.244924	0.0051362	0.0048892	0.105318		205.5	0.0163082	1.6e-06	0.0225906	0.0239802	0.0194427	1.16e-05	0.0046964	0.0001261	0.0130403	0.0364414	0.0201758	0.0214297		205.5	0.0225878	0.092795	0.271374	0.107828	0.154377	0.0297034		205.5	0.0119942	0.040285	0.0985708	0.0037622	0.0712384	0.0030334	0.00637	0.0398602	0.0016645	0.0957731	0.0006471	0.0075775		205.5
206.5	0.00897752	0.0020656	0.00296768		206.5	0.019547	0.0366223	0.250624	0.0050926	0.0042926	0.116719		206.5	0.0154831	2e-06	0.025145	0.0199668	0.0138029	6.9e-06	0.0047675	0.000138	0.0130501	0.0348911	0.0194016	0.0222264		206.5	0.0223088	0.0811052	0.301874	0.103224	0.145281	0.0279454		206.5	0.0113756	0.0404332	0.0917904	0.0040188	0.0642764	0.0027442	0.0062563	0.0373787	0.0015504	0.0928101	0.000574	0.0074446		206.5
207.5	0.00793368	0.00154552	0.00198864		207.5	0.0175561	0.0343074	0.252278	0.00512005	0.00381675	0.128054		207.5	0.014625	2.6e-06	0.0280027	0.0165255	0.0096345	4.1e-06	0.0049128	0.0001551	0.0131144	0.0336192	0.0186608	0.0229476		207.5	0.0221282	0.0702864	0.328468	0.0992494	0.136504	0.0263564		207.5	0.0108454	0.0405494	0.0849446	0.0043366	0.057917	0.0025068	0.0061602	0.0349289	0.0014623	0.0894914	0.0005144	0.0072687		207.5
208.5	0.00700208	0.00114824	0.00130808		208.5	0.0157537	0.032001	0.249906	0.00521955	0.0034402	0.138927		208.5	0.0137445	3.6e-06	0.0311803	0.0136	0.0066188	2.5e-06	0.0051349	0.0001787	0.013224	0.0326095	0.0179489	0.0235723		208.5	0.0220468	0.0604146	0.348901	0.095869	0.128043	0.0249258		208.5	0.0103974	0.040632	0.078109	0.0047232	0.0521324	0.0023136	0.0060796	0.0325278	0.0013967	0.0858493	0.0004659	0.0070494		208.5
209.5	0.00617304	0.00084752	0.00084528		209.5	0.0141309	0.0297232	0.243733	0.0053943	0.00314605	0.148894		209.5	0.0128526	5.1e-06	0.0346904	0.0111329	0.0044802	1.5e-06	0.0054384	0.0002109	0.0133696	0.0318478	0.0172621	0.0240816		209.5	0.0220658	0.0515256	0.361111	0.093048	0.119893	0.023644		209.5	0.0100262	0.0406806	0.0713576	0.005189	0.0468916	0.0021584	0.0060127	0.0301909	0.0013512	0.0819227	0.0004267	0.0067887		209.5
210.5	0.0054372	0.00062168	0.0005372		210.5	0.0126774	0.0274929	0.234161	0.00565	0.00292125	0.157493		210.5	0.01196	7.5e-06	0.0385395	0.0090682	0.0029914	9e-07	0.0058296	0.0002544	0.0135414	0.0313222	0.0165968	0.0244595		210.5	0.0221866	0.0436206	0.363542	0.0907524	0.112049	0.0225016		210.5	0.0097272	0.0406946	0.0647596	0.0057458	0.0421604	0.0020366	0.0059579	0.0279321	0.001324	0.0777557	0.0003954	0.0064906		210.5
211.5	0.00478592	0.00045344	0.000336		211.5	0.0113814	0.0253273	0.221731	0.0059949	0.00275595	0.164274		211.5	0.0110769	1.14e-05	0.042727	0.0073527	0.0019725	6e-07	0.0063167	0.0003132	0.0137292	0.031023	0.0159504	0.0246938		211.5	0.022412	0.0366726	0.355421	0.0889494	0.104503	0.0214894		211.5	0.009497	0.0406742	0.0583784	0.0064072	0.0379038	0.0019442	0.0059137	0.0257633	0.0013142	0.0733969	0.0003708	0.0061611		211.5
212.5	0.0042108	0.00032896	0.00020712		212.5	0.0102308	0.0232414	0.207065	0.0064401	0.00264305	0.168837		212.5	0.0102127	1.78e-05	0.0472432	0.0059367	0.0012861	3e-07	0.0069091	0.0003927	0.0139224	0.0309423	0.0153206	0.0247769		212.5	0.022745	0.030632	0.336947	0.0876078	0.097249	0.0205992		212.5	0.0093326	0.0406202	0.05227	0.0071894	0.034086	0.0018786	0.0058789	0.0236946	0.0013213	0.0688975	0.0003521	0.0058074		212.5
213.5	0.00370408	0.00023744	0.000126		213.5	0.00921325	0.0212477	0.190823	0.00699975	0.00257765	0.170873		213.5	0.0093757	2.85e-05	0.0520677	0.0047752	0.0008302	2e-07	0.0076169	0.0005002	0.0141098	0.0310747	0.0147056	0.0247064		213.5	0.0231888	0.0254334	0.309329	0.0866972	0.0902806	0.0198232		213.5	0.0092322	0.0405332	0.0464812	0.0081102	0.0306714	0.0018374	0.0058524	0.0217342	0.0013454	0.0643103	0.0003386	0.0054375		213.5
214.5	0.00325864	0.00017072	7.568e-05		214.5	0.00831655	0.0193565	0.173652	0.00769135	0.0025571	0.170191		214.5	0.008573	4.64e-05	0.0571682	0.003828	0.0005313	1e-07	0.0084509	0.000646	0.0142797	0.031416	0.0141042	0.0244846		214.5	0.0237478	0.021002	0.274652	0.0861884	0.0835922	0.0191544		214.5	0.0091946	0.0404144	0.0410494	0.0091894	0.0276252	0.0018196	0.005833	0.0198881	0.0013874	0.0596878	0.0003298	0.0050597		214.5
215.5	0.00286768	0.00012224	4.496e-05		215.5	0.0075289	0.0175753	0.156152	0.0085363	0.0025806	0.166751		215.5	0.00781	7.69e-05	0.0624992	0.0030596	0.0003375	0	0.009421	0.0008439	0.0144203	0.0319637	0.0135156	0.024119		215.5	0.024427	0.0172574	0.235595	0.086052	0.07718	0.0185864		215.5	0.0092194	0.040265	0.0360022	0.010449	0.024914	0.0018248	0.00582	0.0181607	0.0014487	0.0550812	0.0003255	0.0046819		215.5
216.5	0.0025252	8.72e-05	2.648e-05		216.5	0.0068392	0.0159092	0.138844	0.00956	0.0026493	0.160663		216.5	0.0070912	0.0001288	0.0680018	0.0024391	0.0002131	0	0.0105355	0.0011123	0.0145199	0.032716	0.0129393	0.0236215		216.5	0.0252312	0.0141188	0.195045	0.0862586	0.0710408	0.018113		216.5	0.0093072	0.0400864	0.0313574	0.0119116	0.022506	0.0018528	0.0058126	0.0165543	0.0015314	0.050539	0.0003256	0.0043115		216.5
217.5	0.00222568	6.2e-05	1.544e-05		217.5	0.00623715	0.0143611	0.122157	0.0107921	0.0027664	0.152189		217.5	0.0064194	0.0002173	0.0736034	0.0019404	0.0001339	0	0.0117998	0.0014757	0.0145672	0.0336716	0.0123753	0.0230076		217.5	0.026166	0.0115074	0.155707	0.0867778	0.0651732	0.0177292		217.5	0.0094592	0.0398798	0.027123	0.0136006	0.0203716	0.0019046	0.00581	0.0150692	0.0016383	0.0461055	0.00033	0.0039547		217.5
218.5	0.001964	4.4e-05	8.96e-06		218.5	0.00571315	0.0129316	0.10642	0.0122667	0.00293715	0.141717		218.5	0.0057961	0.0003676	0.0792189	0.001541	8.39e-05	0	0.0132147	0.0019655	0.0145519	0.0348289	0.0118237	0.0222956		218.5	0.0272374	0.0093492	0.11977	0.0875772	0.0595764	0.0174304		218.5	0.009678	0.0396464	0.023299	0.0155388	0.0184828	0.0019816	0.0058119	0.0137043	0.0017734	0.0418203	0.000339	0.0036165		218.5
219.5	0.00173576	3.12e-05	5.12e-06		219.5	0.00525865	0.0116195	0.0918623	0.0140223	0.00316945	0.129728		219.5	0.005222	0.0006208	0.0847521	0.0012223	5.25e-05	0	0.0147744	0.0026216	0.0144648	0.0361853	0.0112849	0.0215054		219.5	0.028451	0.0075764	0.0887098	0.0886222	0.0542514	0.0172126		219.5	0.0099664	0.0393874	0.0198768	0.0177474	0.0168142	0.0020864	0.0058176	0.0124571	0.0019415	0.0377175	0.0003529	0.0033008		219.5
220.5	0.0015368	2.2e-05	2.96e-06		220.5	0.0048659	0.0104218	0.0786255	0.0161009	0.0034741	0.116755		220.5	0.0046964	0.0010427	0.0900985	0.0009687	3.28e-05	0	0.0164651	0.0034931	0.0142985	0.0377362	0.0107596	0.020658		220.5	0.0298126	0.006128	0.0632318	0.089874	0.0491994	0.0170724		220.5	0.0103284	0.039104	0.0168422	0.0202432	0.0153422	0.0022222	0.0058269	0.0113236	0.0021489	0.033825	0.0003722	0.00301		220.5
221.5	0.00136352	1.56e-05	1.68e-06		221.5	0.004528	0.0093344	0.0667726	0.0185478	0.00386535	0.103336		221.5	0.0042182	0.0017348	0.0951482	0.0007674	2.05e-05	0	0.0182629	0.004638	0.014048	0.0394739	0.0102485	0.0197738		221.5	0.0313272	0.00495	0.0433554	0.0912906	0.0444226	0.0170068		221.5	0.0107688	0.0387966	0.0141748	0.0230376	0.014046	0.002393	0.0058394	0.010299	0.0024036	0.0301645	0.0003977	0.0027456		221.5
222.5	0.00121272	1.096e-05	9.6e-07		222.5	0.00423895	0.0083518	0.0563036	0.0214093	0.0043619	0.0899738		222.5	0.0037854	0.0028483	0.0997903	0.000608	1.28e-05	0	0.0201329	0.0061216	0.0137105	0.0413869	0.0097524	0.0188725		222.5	0.0329994	0.003996	0.0285854	0.0928252	0.0399226	0.0170132		222.5	0.0112938	0.0384662	0.0118508	0.0261336	0.012906	0.0026042	0.0058551	0.0093777	0.0027154	0.0267517	0.0004304	0.0025079		222.5
223.5	0.00108152	7.76e-06	5.6e-07		223.5	0.0039934	0.007468	0.0471705	0.0247312	0.00498775	0.0771044		223.5	0.0033955	0.0045986	0.103917	0.0004818	8.1e-06	0	0.0220284	0.0080132	0.0132861	0.0434581	0.0092722	0.0179722		223.5	0.034832	0.0032258	0.0181188	0.0944258	0.0357018	0.0170894		223.5	0.0119098	0.038113	0.009843	0.0295226	0.0119054	0.0028622	0.0058737	0.0085535	0.0030966	0.0235959	0.0004715	0.0022968		223.5
224.5	0.00096752	5.44e-06	3.2e-07		224.5	0.00378685	0.00667645	0.0392906	0.0285554	0.00577325	0.0650721		224.5	0.0030459	0.0072764	0.107428	0.0003822	5.1e-06	0	0.0238914	0.0103794	0.0127778	0.0456641	0.0088087	0.0170888		224.5	0.036827	0.0026058	0.0110392	0.096036	0.031761	0.017234		224.5	0.0126246	0.0377376	0.0081228	0.0331828	0.0110284	0.003175	0.0058952	0.0078198	0.0035625	0.0207013	0.0005227	0.0021114		224.5
225.5	0.0008684	3.84e-06	1.6e-07		225.5	0.00361545	0.00597025	0.0325597	0.0329163	0.00675675	0.0541213		225.5	0.0027336	0.0112481	0.110237	0.0003036	3.2e-06	0	0.0256544	0.0132745	0.0121916	0.0479737	0.0083626	0.0162361		225.5	0.0389834	0.0021078	0.0064644	0.0975948	0.0281004	0.0174454		225.5	0.013447	0.03734	0.0066612	0.0370756	0.0102618	0.0035524	0.0059196	0.0071702	0.0041319	0.0180667	0.000586	0.0019503		225.5
226.5	0.00078224	2.72e-06	8e-08		226.5	0.00347585	0.00534245	0.0268614	0.0378359	0.007986	0.0443964		226.5	0.0024556	0.0169379	0.112273	0.0002415	2.1e-06	0	0.0272429	0.0167283	0.0115359	0.0503471	0.0079347	0.0154252		226.5	0.0412986	0.0017084	0.0036386	0.0990374	0.024719	0.0177222		226.5	0.0143862	0.0369204	0.0054292	0.0411448	0.0095934	0.0040058	0.0059471	0.006598	0.0048277	0.0156868	0.0006642	0.0018123		226.5
227.5	0.00070736	1.92e-06	0		227.5	0.0033654	0.00478615	0.022076	0.0433193	0.0095199	0.0359525		227.5	0.0022088	0.0247794	0.113486	0.0001925	1.3e-06	0	0.0285806	0.0207309	0.0108217	0.0527354	0.0075257	0.0146654		227.5	0.0437664	0.0013882	0.0019688	0.100297	0.021614	0.0180638		227.5	0.0154526	0.0364786	0.0043986	0.0453144	0.0090126	0.004549	0.0059777	0.0060969	0.0056777	0.0135526	0.0007604	0.0016957		227.5
228.5	0.0006424	1.36e-06	0		228.5	0.00328185	0.00429465	0.0180857	0.049349	0.0114303	0.0287705		228.5	0.0019903	0.0351338	0.113846	0.0001538	9e-07	0	0.029594	0.0252184	0.0100616	0.0550801	0.007136	0.0139634		228.5	0.0463766	0.0011316	0.0010242	0.101305	0.018781	0.018469		228.5	0.0166572	0.0360148	0.003543	0.0494906	0.0085102	0.0051982	0.0060116	0.005661	0.0067158	0.0116521	0.0008789	0.001599		228.5
229.5	0.00058592	9.6e-07	0		229.5	0.00322345	0.0038616	0.0147793	0.0558796	0.0138037	0.0227763		229.5	0.0017974	0.0481749	0.113352	0.0001233	6e-07	0	0.0302189	0.0300613	0.0092697	0.0573141	0.006766	0.0133242		229.5	0.0491156	0.0009262	0.0005126	0.101996	0.0162132	0.0189368		229.5	0.0180116	0.0355286	0.002838	0.053562	0.008078	0.005972	0.0060491	0.0052845	0.0079818	0.0099712	0.0010246	0.0015209		229.5
230.5	0.00053696	7.2e-07	0		230.5	0.00318895	0.003481	0.0120549	0.0628337	0.0167419	0.0178587		230.5	0.0016273	0.0637587	0.112023	9.91e-05	4e-07	0	0.030406	0.0350588	0.0084607	0.0593624	0.006416	0.0127514		230.5	0.051965	0.0007614	0.0002468	0.102305	0.0139022	0.0194668		230.5	0.0195276	0.0350204	0.0022608	0.057405	0.007709	0.0068922	0.0060903	0.0049625	0.009523	0.0084941	0.001204	0.0014603		230.5
231.5	0.00049448	4.8e-07	0		231.5	0.0031773	0.00314725	0.00982075	0.0700994	0.0203628	0.0138865		231.5	0.0014777	0.0813122	0.109901	7.99e-05	2e-07	0	0.0301267	0.0399436	0.007649	0.0611446	0.006086	0.0122472		231.5	0.0549014	0.000629	0.0001144	0.102176	0.0118378	0.0200578		231.5	0.0212172	0.0344902	0.0017918	0.0608878	0.0073974	0.0079836	0.0061355	0.0046903	0.011394	0.0072042	0.0014247	0.0014161		231.5
232.5	0.00045768	4e-07	0		232.5	0.00318805	0.0028553	0.00799615	0.0775293	0.0247989	0.0107226		232.5	0.0013461	0.0997813	0.107051	6.47e-05	2e-07	0	0.0293759	0.0444	0.0068488	0.0625777	0.0057763	0.0118127		232.5	0.0578968	0.0005226	5.1e-05	0.101562	0.0100078	0.0207086		232.5	0.023092	0.0339378	0.0014132	0.0638788	0.007138	0.009274	0.006185	0.004464	0.0136567	0.0060847	0.0016961	0.0013877		232.5
233.5	0.00042592	2.4e-07	0		233.5	0.00322095	0.0026004	0.00651125	0.0849432	0.0301934	0.00823325		233.5	0.0012307	0.11768	0.103553	5.25e-05	1e-07	0	0.0281743	0.0480932	0.0060728	0.0635804	0.0054865	0.0114487		233.5	0.0609182	0.000437	2.2e-05	0.100424	0.0083984	0.0214182		233.5	0.0251628	0.0333642	0.0011092	0.0662538	0.0069262	0.0107942	0.0062391	0.0042799	0.0163794	0.0051185	0.0020297	0.0013745		233.5
234.5	0.00039848	1.6e-07	0		234.5	0.0032761	0.00237845	0.00530615	0.0921336	0.0366947	0.00629575		234.5	0.0011296	0.133263	0.099499	4.29e-05	0	0	0.0265672	0.0507091	0.0053321	0.0640776	0.0052166	0.0111555		234.5	0.0639272	0.0003676	9.2e-06	0.0987418	0.0069946	0.022185		234.5	0.0274396	0.0327696	0.0008668	0.0679054	0.0067586	0.0125778	0.0062981	0.0041354	0.0196353	0.0042893	0.002439	0.0013766		234.5
235.5	0.00037488	1.6e-07	0		235.5	0.00335395	0.00218565	0.00433035	0.0988741	0.0444457	0.00480155		235.5	0.001041	0.144795	0.0949925	3.51e-05	0	0	0.0246214	0.051998	0.0046358	0.0640052	0.0049662	0.0109333		235.5	0.066882	0.0003116	3.6e-06	0.096506	0.0057804	0.0230072		235.5	0.0299302	0.0321548	0.0006746	0.0687502	0.0066318	0.0146604	0.0063621	0.004028	0.0234988	0.0035814	0.0029401	0.0013941		235.5
236.5	0.0003548	8e-08	0		236.5	0.0034552	0.00201865	0.0035415	0.104931	0.053569	0.00365795		236.5	0.0009636	0.150877	0.090139	2.89e-05	0	0	0.0224195	0.0518129	0.0039909	0.0633156	0.004735	0.0107824		236.5	0.0697366	0.0002662	1.4e-06	0.0937258	0.0047394	0.0238826		236.5	0.03264	0.031521	0.0005228	0.0687372	0.0065436	0.0170792	0.0064316	0.0039561	0.0280411	0.0029801	0.0035517	0.0014276		236.5
237.5	0.00033768	0	0		237.5	0.0035809	0.0018746	0.0029045	0.110079	0.0641485	0.0027881		237.5	0.000896	0.150731	0.0850442	2.39e-05	0	0	0.0200535	0.0501363	0.003402	0.0619823	0.0045226	0.0107035		237.5	0.0724426	0.000229	6e-07	0.0904268	0.0038546	0.0248088		237.5	0.035572	0.0308694	0.0004038	0.0678504	0.0064918	0.019871	0.0065066	0.0039185	0.0333229	0.0024717	0.0042951	0.001478		237.5
238.5	0.00032328	0	0		238.5	0.00373235	0.00175085	0.00239045	0.114113	0.0762056	0.0021295		238.5	0.0008371	0.144366	0.0798099	1.99e-05	0	0	0.0176174	0.0470866	0.0028718	0.0600034	0.0043286	0.0106976		238.5	0.07495	0.0001988	0	0.0866502	0.0031096	0.025783		238.5	0.0387242	0.0302018	0.0003108	0.0661132	0.0064748	0.0230716	0.0065874	0.0039145	0.0393858	0.0020438	0.0051943	0.0015466		238.5
239.5	0.00031144	0	0		239.5	0.00391115	0.0016452	0.0019757	0.116863	0.0896737	0.00163245		239.5	0.0007858	0.132579	0.0745303	1.66e-05	0	0	0.0151999	0.0429044	0.0024007	0.0574037	0.0041524	0.0107665		239.5	0.0772084	0.0001742	0	0.0824514	0.0024878	0.0268018		239.5	0.042091	0.0295196	0.0002384	0.0635856	0.0064914	0.0267126	0.0066742	0.0039441	0.0462409	0.0016853	0.0062753	0.0016352		239.5
240.5	0.00030176	0	0		240.5	0.0041191	0.0015557	0.0016409	0.11821	0.104372	0.001258		240.5	0.0007414	0.116783	0.0692899	1.39e-05	0	0	0.0128789	0.0379181	0.0019877	0.0542353	0.0039936	0.0109124		240.5	0.0791696	0.0001538	0	0.077898	0.0019736	0.0278614		240.5	0.045661	0.0288252	0.0001824	0.0603608	0.0065408	0.03082	0.006767	0.0040079	0.0538565	0.0013859	0.0075654	0.0017459		240.5
241.5	0.00029416	0	0		241.5	0.00435835	0.0014808	0.0013705	0.11809	0.119984	0.0009761		241.5	0.000703	0.098723	0.0641618	1.18e-05	0	0	0.010717	0.0324992	0.0016302	0.0505759	0.0038518	0.0111386		241.5	0.0807878	0.0001372	0	0.0730666	0.0015526	0.028958		241.5	0.0494166	0.0281208	0.0001392	0.056559	0.0066226	0.0354104	0.0068659	0.0041068	0.0621457	0.001137	0.0090921	0.0018815		241.5
242.5	0.00028848	0	0		242.5	0.00463135	0.00141905	0.00115195	0.116504	0.136043	0.00076375		242.5	0.00067	0.0801498	0.0592068	1e-05	0	0	0.0087591	0.0270133	0.0013246	0.0465245	0.0037265	0.0114491		242.5	0.0820218	0.0001234	0	0.0680398	0.001211	0.0300868		242.5	0.0533342	0.0274086	0.000106	0.0523182	0.006736	0.0404888	0.0069708	0.0042425	0.0709542	0.0009307	0.0108813	0.0020453		242.5
243.5	0.00028456	0	0		243.5	0.0049406	0.0013693	0.00097505	0.113513	0.151936	0.00060355		243.5	0.0006418	0.0625496	0.0544731	8.5e-06	0	0	0.0070325	0.0217777	0.0010664	0.0421962	0.0036173	0.0118487		243.5	0.0828374	0.000112	0	0.0629022	0.0009364	0.0312434		243.5	0.0573828	0.0266914	8.04e-05	0.0477854	0.0068812	0.046045	0.0070817	0.004417	0.0800525	0.0007603	0.0129551	0.002241		243.5
244.5	0.0002824	0	0		244.5	0.0052889	0.00133065	0.0008317	0.109236	0.166921	0.0004824		244.5	0.0006179	0.0469732	0.0499967	7.3e-06	0	0	0.0055475	0.0170328	0.0008509	0.037715	0.0035239	0.0123431		244.5	0.0832072	0.0001028	0	0.0577368	0.0007178	0.032422		244.5	0.0615244	0.0259718	6.1e-05	0.0431066	0.007058	0.05205	0.0071984	0.004633	0.0891339	0.00062	0.0153286	0.0024732		244.5
245.5	0.00028184	0	0		245.5	0.00567925	0.00130235	0.0007154	0.103843	0.180171	0.0003905		245.5	0.000598	0.0339873	0.0458025	6.3e-06	0	0	0.0043007	0.0129291	0.000673	0.0332062	0.003446	0.0129389		245.5	0.083113	9.52e-05	0	0.0526224	0.0005456	0.0336176		245.5	0.0657136	0.0252526	4.62e-05	0.0384192	0.0072668	0.0584546	0.0073206	0.0048936	0.0978202	0.0005048	0.0180068	0.0027469		245.5
246.5	0.00028296	0	0		246.5	0.00611475	0.00128385	0.000621	0.0975359	0.190837	0.0003206		246.5	0.0005815	0.0237263	0.0419051	5.4e-06	0	0	0.0032777	0.0095296	0.0005277	0.0287887	0.0033835	0.0136434		246.5	0.0825462	8.9e-05	0	0.0476308	0.0004112	0.0348242		246.5	0.0698984	0.0245364	3.5e-05	0.0338442	0.0075076	0.065186	0.0074478	0.0052025	0.105679	0.0004104	0.0209813	0.0030679		246.5
247.5	0.00028568	0	0		247.5	0.00659855	0.0012747	0.00054425	0.0905423	0.198128	0.0002673		247.5	0.0005684	0.0160053	0.0383105	4.7e-06	0	0	0.0024565	0.0068248	0.0004104	0.0245684	0.0033362	0.0144646		247.5	0.0815082	8.42e-05	0	0.0428238	0.0003072	0.0360354		247.5	0.0740208	0.023826	2.64e-05	0.029482	0.0077806	0.0721482	0.0075796	0.0055635	0.11225	0.0003332	0.0242261	0.0034426		247.5
248.5	0.00029	0	0		248.5	0.00713375	0.0012747	0.000482	0.0830956	0.201402	0.00022655		248.5	0.0005582	0.0104508	0.0350175	4.1e-06	0	0	0.0018112	0.0047528	0.0003167	0.0206326	0.0033042	0.015411		248.5	0.0800104	8.02e-05	0	0.038253	0.0002274	0.0372454		248.5	0.0780174	0.0231242	1.98e-05	0.0254096	0.0080856	0.0792212	0.0077153	0.005981	0.117085	0.0002703	0.0276949	0.003878		248.5
249.5	0.00029592	0	0		249.5	0.0077234	0.00128375	0.0004315	0.0754234	0.200248	0.0001954		249.5	0.0005507	0.0066174	0.032019	3.6e-06	0	0	0.0013143	0.0032213	0.0002424	0.017047	0.0032875	0.0164912		249.5	0.0780744	7.72e-05	0	0.0339584	0.000167	0.0384476		249.5	0.0818212	0.0224336	1.5e-05	0.0216806	0.008423	0.0862632	0.0078542	0.0064593	0.119791	0.0002191	0.0313187	0.0043815		249.5
250.5	0.00030352	0	0		250.5	0.0083704	0.00130185	0.0003908	0.0677359	0.194553	0.00017165		250.5	0.0005459	0.0040712	0.0293036	3.2e-06	0	0	0.0009391	0.0021272	0.0001843	0.0138538	0.0032865	0.0177136		250.5	0.0757308	7.5e-05	0	0.0299682	0.0001216	0.0396348		250.5	0.0853628	0.0217566	1.14e-05	0.0183258	0.008792	0.0931142	0.0079952	0.0070029	0.120079	0.0001774	0.0350054	0.0049611		250.5
251.5	0.00031296	0	0		251.5	0.0090772	0.00132925	0.00035815	0.0602166	0.184533	0.00015375		251.5	0.0005436	0.0024387	0.0268566	2.8e-06	0	0	0.000661	0.0013702	0.000139	0.0110725	0.0033016	0.0190859		251.5	0.073018	7.36e-05	0	0.0263	8.78e-05	0.0408006		251.5	0.088573	0.0210952	8.6e-06	0.015356	0.0091924	0.0996012	0.0081374	0.0076156	0.117801	0.0001437	0.038641	0.005625		251.5
252.5	0.00032416	0	0		252.5	0.0098459	0.0013662	0.00033235	0.0530171	0.170729	0.0001405		252.5	0.0005436	0.0014255	0.0246614	2.5e-06	0	0	0.0004585	0.000862	0.0001042	0.0087021	0.0033334	0.0206147		252.5	0.069981	7.28e-05	0	0.0229612	6.28e-05	0.0419378		252.5	0.0913842	0.0204518	6.4e-06	0.0127658	0.0096228	0.105544	0.0082795	0.0083011	0.112984	0.0001163	0.0420934	0.0063812		252.5
253.5	0.00033744	0	0		253.5	0.0106779	0.0014132	0.00031245	0.0462541	0.153953	0.000131		253.5	0.0005458	0.0008149	0.0226999	2.3e-06	0	0	0.0003137	0.0005304	7.76e-05	0.0067247	0.0033825	0.0223046		253.5	0.0666706	7.26e-05	0	0.0199502	4.46e-05	0.043039		253.5	0.0937332	0.0198282	4.8e-06	0.0105374	0.0100822	0.110765	0.0084201	0.0090618	0.105835	9.41e-05	0.0452188	0.0072377		253.5
254.5	0.00035272	0	0		254.5	0.0115739	0.00147085	0.0002976	0.0400097	0.135207	0.00012475		254.5	0.0005502	0.0004568	0.0209539	2e-06	0	1e-07	0.0002118	0.0003197	5.75e-05	0.0051095	0.00345	0.0241575		254.5	0.06314	7.32e-05	0	0.0172584	3.14e-05	0.0440968		254.5	0.095563	0.0192258	3.6e-06	0.0086438	0.010568	0.115096	0.0085576	0.0098987	0.0967306	7.61e-05	0.0478704	0.0082017		254.5
255.5	0.00037032	0	0		255.5	0.0125336	0.00153985	0.0002873	0.0343338	0.11557	0.00012135		255.5	0.0005568	0.0002516	0.0194051	1.8e-06	0	2e-07	0.0001412	0.0001891	4.23e-05	0.0038171	0.0035369	0.0261715		255.5	0.059445	7.44e-05	0	0.0148712	2.2e-05	0.0451038		255.5	0.0968256	0.0186464	2.8e-06	0.0070526	0.011078	0.118387	0.0086903	0.0108109	0.0861838	6.16e-05	0.049909	0.0092795		255.5
256.5	0.00039032	0	0		256.5	0.0135555	0.0016211	0.0002812	0.0292472	0.0960859	0.00012055		256.5	0.0005655	0.0001366	0.0180359	1.7e-06	0	2e-07	9.3e-05	0.00011	3.1e-05	0.002804	0.0036448	0.0283405		256.5	0.0556408	7.62e-05	0	0.0127698	1.52e-05	0.0460518		256.5	0.097483	0.018091	2e-06	0.0057288	0.0116084	0.120516	0.0088165	0.0117952	0.0747885	4.99e-05	0.0512145	0.0104762		256.5
257.5	0.00041296	0	0		257.5	0.0146371	0.00171555	0.0002791	0.0247476	0.0776598	0.00012235		257.5	0.0005763	7.33e-05	0.0168293	1.5e-06	0	3e-07	6.05e-05	6.3e-05	2.26e-05	0.0020254	0.0037751	0.0306523		257.5	0.0517812	7.86e-05	0	0.0109328	1.06e-05	0.0469328		257.5	0.09751	0.0175604	1.6e-06	0.0046376	0.012155	0.121398	0.008934	0.0128452	0.0631591	4.04e-05	0.0516967	0.0117949		257.5
258.5	0.00043848	0	0		258.5	0.0157739	0.00182445	0.0002809	0.020814	0.0609871	0.00012685		258.5	0.0005893	3.89e-05	0.0157697	1.4e-06	0	4e-07	3.9e-05	3.56e-05	1.64e-05	0.0014388	0.00393	0.0330888		258.5	0.047917	8.16e-05	0	0.0093366	7.2e-06	0.047739		258.5	0.0968942	0.0170556	1.2e-06	0.0037448	0.012713	0.120984	0.0090409	0.0139511	0.0518672	3.27e-05	0.0513051	0.0132365		258.5
259.5	0.0004672	0	0		259.5	0.0169602	0.00194905	0.0002867	0.0174116	0.0465149	0.0001342		259.5	0.0006044	2.06e-05	0.0148424	1.2e-06	0	6e-07	2.49e-05	1.99e-05	1.19e-05	0.0010054	0.0041115	0.0356245		259.5	0.044095	8.54e-05	0	0.0079578	4.8e-06	0.0484614		259.5	0.0956382	0.016577	8e-07	0.0030196	0.0132762	0.119273	0.0091348	0.0150993	0.0413897	2.66e-05	0.0500352	0.0147996		259.5
260.5	0.00049928	0	0		260.5	0.0181886	0.0020908	0.0002967	0.014497	0.0344423	0.00014495		260.5	0.0006217	1.08e-05	0.0140338	1.1e-06	0	8e-07	1.57e-05	1.11e-05	8.6e-06	0.0006912	0.0043223	0.038226		260.5	0.0403568	9e-05	0	0.0067726	3.2e-06	0.049092		260.5	0.0937582	0.0161248	6e-07	0.0024336	0.0138378	0.116306	0.0092137	0.0162718	0.0320733	2.16e-05	0.0479305	0.0164796		260.5
261.5	0.00053512	0	0		261.5	0.0194496	0.00225125	0.0003113	0.0120221	0.0247509	0.00015965		261.5	0.0006413	5.7e-06	0.0133319	1e-06	0	1.1e-06	9.8e-06	6.1e-06	6.2e-06	0.0004675	0.0045652	0.0408523		261.5	0.0367388	9.54e-05	0	0.0057584	2.2e-06	0.0496216		261.5	0.0912842	0.015699	6e-07	0.0019626	0.0143902	0.112168	0.0092753	0.0174468	0.0241201	1.75e-05	0.0450808	0.018269		261.5
262.5	0.00057512	0	0		262.5	0.0207323	0.0024322	0.00033105	0.00993665	0.0172573	0.0001792		262.5	0.0006633	3e-06	0.0127254	9e-07	0	1.5e-06	6.1e-06	3.4e-06	4.4e-06	0.0003113	0.0048436	0.0434548		262.5	0.033271	0.0001018	0	0.0048942	1.4e-06	0.0500418		262.5	0.08826	0.0153	4e-07	0.0015852	0.0149254	0.106982	0.0093174	0.0185982	0.0175934	1.42e-05	0.0416152	0.0201568		262.5
263.5	0.0006196	0	0		263.5	0.0220235	0.0026354	0.0003568	0.00819145	0.0116719	0.0002048		263.5	0.0006876	1.6e-06	0.0122041	9e-07	0	2.1e-06	3.8e-06	1.8e-06	3.2e-06	0.0002041	0.005161	0.0459781		263.5	0.0299774	0.0001094	0	0.0041598	1e-06	0.0503438		263.5	0.0847402	0.0149272	2e-07	0.001284	0.015434	0.100902	0.0093377	0.0196966	0.0124404	1.16e-05	0.0376918	0.0221287		263.5
264.5	0.00066896	0	0		264.5	0.0233088	0.0028628	0.0003895	0.00673975	0.00765645	0.00023815		264.5	0.0007145	8e-07	0.0117591	8e-07	0	2.9e-06	2.3e-06	1e-06	2.3e-06	0.0001317	0.0055217	0.0483611		264.5	0.0268762	0.000118	0	0.003538	6e-07	0.0505192		264.5	0.0807892	0.0145804	2e-07	0.0010436	0.0159072	0.0941078	0.0093344	0.0207102	0.0085236	9.5e-06	0.0334846	0.0241673		264.5
265.5	0.00072368	0	0		265.5	0.0245723	0.0031164	0.00043045	0.0055385	0.00487065	0.00028135		265.5	0.0007441	5e-07	0.0113817	7e-07	0	3.9e-06	1.4e-06	6e-07	1.6e-06	8.38e-05	0.0059301	0.0505398		265.5	0.0239798	0.000128	0	0.0030124	4e-07	0.0505598		265.5	0.076479	0.014259	0	0.0008524	0.016335	0.0867908	0.0093056	0.0216058	0.0056564	7.7e-06	0.0291696	0.0262518		265.5
266.5	0.0007844	0	0		266.5	0.0257965	0.0033982	0.0004814	0.0045488	0.0030046	0.0003374		266.5	0.0007763	2e-07	0.0110645	7e-07	0	5.4e-06	9e-07	3e-07	1.2e-06	5.25e-05	0.0063911	0.0524488		266.5	0.0212956	0.0001394	0	0.002569	2e-07	0.0504578		266.5	0.0718862	0.0139624	0	0.0007002	0.016708	0.0791484	0.0092497	0.0223508	0.0036343	6.3e-06	0.0249117	0.0283589		266.5
267.5	0.00085144	0	0		267.5	0.0269635	0.0037103	0.00054445	0.0037364	0.00179735	0.0004101		267.5	0.0008115	1e-07	0.0108002	6e-07	0	7.5e-06	5e-07	2e-07	8e-07	3.25e-05	0.0069101	0.0540248		267.5	0.0188262	0.0001524	0	0.0021956	0	0.0502062		267.5	0.0670904	0.0136898	0	0.0005788	0.0170172	0.0713734	0.0091653	0.0229142	0.0022601	5.2e-06	0.0208533	0.0304628		267.5
268.5	0.00092544	0	0		268.5	0.0280546	0.0040547	0.0006223	0.0030715	0.0010427	0.0005046		268.5	0.0008498	0	0.0105823	6e-07	0	1.03e-05	3e-07	1e-07	6e-07	1.98e-05	0.0074927	0.0552098		268.5	0.01657	0.0001674	0	0.0018812	0	0.0497992		268.5	0.0621704	0.0134408	0	0.0004822	0.017254	0.0636448	0.0090516	0.0232695	0.00136	4.2e-06	0.0171071	0.0325356		268.5
269.5	0.00100712	0	0		269.5	0.0290513	0.0044332	0.0007183	0.0025285	0.00058665	0.00062765		269.5	0.0008913	0	0.0104043	5e-07	0	1.41e-05	2e-07	0	4e-07	1.19e-05	0.008145	0.0559539		269.5	0.0145222	0.0001846	0	0.001617	0	0.049232		269.5	0.0572032	0.013214	0	0.0004052	0.0174104	0.0561228	0.008908	0.0233956	0.0007917	3.5e-06	0.0137514	0.0345482		269.5
270.5	0.00109704	0	0		270.5	0.0299353	0.0048475	0.0008366	0.0020858	0.0003202	0.0007879		270.5	0.0009362	0	0.0102601	5e-07	0	1.92e-05	1e-07	0	3e-07	7.1e-06	0.0088732	0.0562191		270.5	0.012675	0.0002042	0	0.0013946	0	0.048501		270.5	0.052261	0.0130086	0	0.0003436	0.0174804	0.0489422	0.0087343	0.0232789	0.0004458	2.9e-06	0.0108304	0.0364706		270.5
271.5	0.00119584	0	0		271.5	0.0306899	0.0052991	0.00098245	0.00172515	0.00016955	0.0009967		271.5	0.0009848	0	0.0101438	5e-07	0	2.61e-05	0	0	2e-07	4.1e-06	0.0096837	0.0559811		271.5	0.0110188	0.0002264	0	0.0012076	0	0.0476046		271.5	0.0474096	0.0128238	0	0.0002944	0.0174588	0.0422108	0.0085308	0.0229144	0.0002428	2.4e-06	0.0083567	0.0382727		271.5
272.5	0.00130432	0	0		272.5	0.0312991	0.00578905	0.00116205	0.00143155	8.715e-05	0.00126865		272.5	0.0010372	0	0.0100492	4e-07	0	3.53e-05	0	0	2e-07	2.4e-06	0.0105828	0.0552317		272.5	0.0095424	0.0002518	0	0.0010502	0	0.046543		272.5	0.0427072	0.0126584	0	0.000255	0.0173426	0.036007	0.0082984	0.0223064	0.0001278	1.9e-06	0.0063168	0.0399245		272.5
273.5	0.00142312	0	0		273.5	0.0317499	0.00631805	0.0013833	0.0011925	4.345e-05	0.00162205		273.5	0.0010936	0	0.0099704	4e-07	0	4.77e-05	0	0	1e-07	1.4e-06	0.0115765	0.0539794		273.5	0.008233	0.0002808	0	0.0009176	0	0.045319		273.5	0.038203	0.012511	0	0.0002234	0.0171302	0.0303816	0.0080383	0.0214687	6.51e-05	1.6e-06	0.0046776	0.0413971		273.5
274.5	0.00155312	0	0		274.5	0.0320312	0.00688625	0.0016555	0.0009977	2.105e-05	0.0020799		274.5	0.0011545	0	0.0099011	4e-07	0	6.41e-05	0	0	0	8e-07	0.0126706	0.0522498		274.5	0.0070778	0.0003136	0	0.0008058	0	0.0439372		274.5	0.0339374	0.0123806	0	0.000198	0.0168228	0.025359	0.0077523	0.0204237	3.2e-05	1.3e-06	0.0033934	0.0426632		274.5
275.5	0.00169496	0	0		275.5	0.0321351	0.0074931	0.00198995	0.0008388	9.9e-06	0.0026703		275.5	0.0012199	0	0.009835	3e-07	0	8.58e-05	0	0	0	4e-07	0.0138698	0.0500843		275.5	0.0060638	0.000351	0	0.0007116	0	0.0424048		275.5	0.0299414	0.0122662	0	0.000178	0.016423	0.020941	0.0074426	0.0192014	1.53e-05	1.1e-06	0.0024117	0.0436974		275.5
276.5	0.0018496	0	0		276.5	0.0320569	0.0081375	0.00239995	0.000709	4.55e-06	0.0034268		276.5	0.0012902	0	0.0097657	3e-07	0	0.0001143	0	0	0	2e-07	0.015178	0.0475381		276.5	0.0051776	0.0003932	0	0.0006318	0	0.040732		276.5	0.026236	0.012166	0	0.000162	0.0159358	0.01711	0.0071119	0.017838	7e-06	9e-07	0.0016793	0.0444771		276.5
277.5	0.00201768	0	0		277.5	0.0317955	0.0088174	0.00290105	0.0006028	2e-06	0.0043886		277.5	0.0013658	0	0.0096868	3e-07	0	0.0001516	0	0	0	1e-07	0.0165973	0.0446772		277.5	0.0044066	0.0004412	0	0.0005646	0	0.038931		277.5	0.0228346	0.012079	0	0.0001494	0.0153678	0.0138338	0.006763	0.0163731	3.1e-06	8e-07	0.0011458	0.0449828		277.5
278.5	0.00220008	0	0		278.5	0.0313534	0.00953005	0.00351115	0.00051575	8.5e-07	0.0055997		278.5	0.0014469	0	0.0095918	3e-07	0	0.0002002	0	0	0	0	0.0181283	0.0415754		278.5	0.0037388	0.0004954	0	0.0005076	0	0.0370168		278.5	0.0197418	0.0120038	0	0.0001398	0.0147274	0.0110696	0.0063994	0.014848	1.3e-06	6e-07	0.0007661	0.0451986		278.5
279.5	0.00239744	0	0		279.5	0.0307362	0.0102717	0.0042503	0.00044425	3.5e-07	0.0071073		279.5	0.001534	0	0.0094746	2e-07	0	0.0002631	0	0	0	0	0.0197688	0.0383098		279.5	0.0031626	0.0005568	0	0.0004592	0	0.0350064		279.5	0.0169556	0.0119388	0	0.0001328	0.014025	0.0087674	0.0060246	0.0133033	6e-07	5e-07	0.000502	0.0451128		279.5
280.5	0.00261064	0	0		280.5	0.0299535	0.0110376	0.00514055	0.00038535	1.5e-07	0.00895925		280.5	0.0016273	0	0.0093292	2e-07	0	0.0003442	0	0	0	0	0.0215142	0.034958		280.5	0.0026674	0.000626	0	0.0004184	0	0.0329192		280.5	0.0144682	0.0118826	0	0.000128	0.013271	0.0068742	0.0056422	0.0117768	2e-07	5e-07	0.0003225	0.0447184		280.5
281.5	0.00284032	0	0		281.5	0.0290177	0.0118222	0.0062052	0.00033675	5e-08	0.0111994		281.5	0.0017273	0	0.0091503	2e-07	0	0.000448	0	0	0	0	0.0233563	0.0315936		281.5	0.0022434	0.000704	0	0.0003838	0	0.0307756		281.5	0.0122666	0.0118336	0	0.000125	0.0124776	0.0053364	0.005256	0.0103017	0	4e-07	0.0002031	0.0440135		281.5
282.5	0.00308704	0	0		282.5	0.0279439	0.012619	0.00746815	0.00029655	0	0.0138623		282.5	0.0018345	0	0.0089334	2e-07	0	0.0005802	0	0	0	0	0.0252835	0.0282841		282.5	0.0018816	0.0007916	0	0.0003544	0	0.0285974		282.5	0.0103346	0.0117902	0	0.000124	0.0116566	0.0041022	0.0048697	0.0089056	0	3e-07	0.0001255	0.0430018		282.5
283.5	0.00335136	0	0		283.5	0.0267496	0.0134205	0.0089522	0.0002632	0	0.0169653		283.5	0.0019493	0	0.0086752	2e-07	0	0.0007475	0	0	0	0	0.0272802	0.0250879		283.5	0.001574	0.00089	0	0.0003298	0	0.026407		283.5	0.008653	0.011751	0	0.0001248	0.0108204	0.0031232	0.0044869	0.0076098	0	3e-07	7.6e-05	0.0416927		283.5
284.5	0.00363384	0	0		284.5	0.0254538	0.0142188	0.0106777	0.0002356	0	0.0205006		284.5	0.0020721	0	0.0083733	1e-07	0	0.000958	0	0	0	0	0.0293264	0.0220532		284.5	0.0013132	0.0010002	0	0.000309	0	0.0242268		284.5	0.0072008	0.0117142	0	0.0001276	0.0099804	0.0023554	0.0041111	0.0064288	0	2e-07	4.52e-05	0.0401018		284.5
285.5	0.0039348	0	0		285.5	0.0240768	0.0150049	0.0126596	0.00021265	0	0.0244276		285.5	0.0022034	0	0.0080273	1e-07	0	0.0012212	0	0	0	0	0.0313979	0.0192171		285.5	0.0010928	0.0011232	0	0.0002916	0	0.0220788		285.5	0.0059566	0.011678	0	0.0001322	0.0091478	0.00176	0.0037453	0.0053709	0	2e-07	2.64e-05	0.0382508		285.5
286.5	0.0042544	0	0		286.5	0.0226394	0.0157698	0.0149056	0.00019355	0	0.0286646		286.5	0.0023438	0	0.0076382	1e-07	0	0.0015479	0	0	0	0	0.0334665	0.0166054		286.5	0.0009072	0.0012604	0	0.0002774	0	0.0199838		286.5	0.0048984	0.011641	0	0.0001388	0.0083324	0.001303	0.0033924	0.0044387	0	2e-07	1.51e-05	0.0361674		286.5
287.5	0.0045928	0	0		287.5	0.0211625	0.0165039	0.0174128	0.00017775	0	0.0330855		287.5	0.0024938	0	0.0072087	1e-07	0	0.001951	0	0	0	0	0.0354998	0.0142334		287.5	0.0007512	0.0014128	0	0.0002656	0	0.0179606		287.5	0.004005	0.0116012	0	0.000148	0.0075432	0.0009562	0.003055	0.00363	0	1e-07	8.5e-06	0.033885		287.5
288.5	0.00494992	0	0		288.5	0.0196662	0.0171975	0.0201645	0.0001647	0	0.0375197		288.5	0.0026539	0	0.0067434	1e-07	0	0.0024448	0	0	0	0	0.0374624	0.0121069		288.5	0.0006206	0.0015818	0	0.0002564	0	0.0160266		288.5	0.0032562	0.0115572	0	0.0001598	0.0067878	0.0006956	0.0027349	0.0029388	0	1e-07	4.7e-06	0.031442		288.5
289.5	0.00532552	0	0		289.5	0.0181698	0.0178414	0.0231282	0.000154	0	0.0417582		289.5	0.0028247	0	0.0062485	0	0	0.0030453	0	0	0	0	0.0393162	0.0102236		289.5	0.0005116	0.0017686	0	0.0002492	0	0.014196		289.5	0.002633	0.0115074	0	0.0001748	0.0060718	0.0005016	0.0024339	0.0023563	0	1e-07	2.5e-06	0.028881		289.5
290.5	0.0057192	0	0		290.5	0.0166909	0.0184265	0.0262529	0.0001453	0	0.0455663		290.5	0.0030068	0	0.0057316	0	0	0.00377	0	0	0	0	0.0410215	0.0085745		290.5	0.0004208	0.0019746	0	0.000244	0	0.0124806		290.5	0.0021174	0.0114498	0	0.0001936	0.0054002	0.0003588	0.0021532	0.0018719	0	0	1.4e-06	0.0262473		290.5
291.5	0.00613024	0	0		291.5	0.0152453	0.0189444	0.0294687	0.0001383	0	0.0487032		291.5	0.0032008	0	0.0052013	0	0	0.004638	0	0	0	0	0.0425385	0.007146		291.5	0.0003452	0.0022006	0	0.0002406	0	0.0108894		291.5	0.001694	0.0113834	0	0.0002172	0.004776	0.0002544	0.0018934	0.0014741	0	0	7e-07	0.0235879		291.5
292.5	0.006558	0	0		292.5	0.0138472	0.0193875	0.0326874	0.00013285	0	0.0509452		292.5	0.0034072	0	0.004667	0	0	0.0056689	0	0	0	0	0.0438282	0.0059208		292.5	0.0002826	0.0024482	0	0.000239	0	0.0094278		292.5	0.0013484	0.0113064	0	0.0002462	0.004201	0.000179	0.001655	0.0011513	0	0	4e-07	0.0209498		292.5
293.5	0.00700128	0	0		293.5	0.0125078	0.0197492	0.0358048	0.00012875	0	0.052111		293.5	0.0036267	0	0.0041382	0	0	0.006883	0	0	0	0	0.0448546	0.0048796		293.5	0.0002308	0.002718	0	0.000239	0	0.0080988		293.5	0.0010678	0.0112174	0	0.000282	0.003676	0.000125	0.0014379	0.0008923	0	0	2e-07	0.0183778		293.5
294.5	0.00745888	0	0		294.5	0.0112368	0.0200243	0.0387049	0.0001259	0	0.0520852		294.5	0.0038598	0	0.0036241	0	0	0.0083	0	0	0	0	0.0455856	0.0040023		294.5	0.0001882	0.0030114	0	0.0002406	0	0.0069022		294.5	0.0008416	0.0111156	0	0.0003264	0.0032004	8.66e-05	0.0012418	0.0006867	0	0	0	0.0159136		294.5
295.5	0.00792936	0	0		295.5	0.0100412	0.0202086	0.0412668	0.00012425	0	0.0508359		295.5	0.0041071	0	0.0031332	0	0	0.0099383	0	0	0	0	0.0459949	0.003269		295.5	0.000153	0.0033288	0	0.000244	0	0.0058358		295.5	0.0006602	0.0109994	0	0.000381	0.002773	5.96e-05	0.0010659	0.0005251	0	0	0	0.0135934		295.5
296.5	0.00841096	0	0		296.5	0.00892595	0.0202997	0.0433721	0.00012365	0	0.0484208		296.5	0.0043691	0	0.0026729	0	0	0.011814	0	0	0	0	0.0460632	0.0026603		296.5	0.0001242	0.0036708	0	0.000249	0	0.0048946		296.5	0.0005156	0.0108682	0	0.0004486	0.0023918	4.08e-05	0.0009095	0.0003992	0	0	0	0.0114471		296.5
297.5	0.00890184	0	0		297.5	0.00789405	0.0202967	0.0449138	0.0001241	0	0.044985		297.5	0.0046463	0	0.0022491	0	0	0.0139388	0	0	0	0	0.0457793	0.0021585		297.5	0.0001006	0.0040378	0	0.0002556	0	0.0040724		297.5	0.000401	0.010721	0	0.000532	0.002054	2.76e-05	0.0007714	0.0003019	0	0	0	0.0094969		297.5
298.5	0.00939976	0	0		298.5	0.0069466	0.0201998	0.0458052	0.00012565	0	0.0407448		298.5	0.0049392	0	0.0018657	0	0	0.0163194	0	0	0	0	0.0451409	0.0017471		298.5	8.12e-05	0.0044296	0	0.0002642	0	0.003361		298.5	0.0003104	0.0105576	0	0.0006352	0.0017568	1.86e-05	0.0006504	0.0002273	0	0	0	0.0077572		298.5
299.5	0.00990256	0	0		299.5	0.0060831	0.0200111	0.0459876	0.00012825	0	0.0359638		299.5	0.0052481	0	0.0015254	0	0	0.0189553	0	0	0	0	0.044155	0.0014115		299.5	6.54e-05	0.004846	0	0.0002746	0	0.0027516		299.5	0.0002394	0.0103774	0	0.0007624	0.0014972	1.24e-05	0.0005451	0.0001705	0	0	0	0.0062341		299.5
300.5	0.0104078	0	0		300.5	0.0053017	0.0197339	0.0454365	0.00013195	0	0.0309243		300.5	0.0055734	0	0.0012287	0	0	0.0218372	0	1e-07	0	0	0.042838	0.0011391		300.5	5.26e-05	0.0052864	0	0.000287	0	0.0022346		300.5	0.0001838	0.0101802	0	0.0009198	0.0012714	8.2e-06	0.0004541	0.0001275	0	0	0	0.0049261		300.5
301.5	0.0109126	0	0		301.5	0.00459935	0.0193728	0.0441644	0.00013685	0	0.0258968		301.5	0.0059152	1e-07	0.0009748	0	0	0.0249455	0	2e-07	0	0	0.041215	0.0009188		301.5	4.22e-05	0.0057496	0	0.0003016	0	0.0018002		301.5	0.0001406	0.0099666	0	0.0011138	0.0010762	5.4e-06	0.0003762	9.51e-05	0	0	0	0.0038247		301.5
302.5	0.0114146	0	0		302.5	0.0039722	0.0189335	0.0422211	0.00014295	0	0.0211158		302.5	0.0062738	2e-07	0.0007615	0	0	0.0282492	0	3e-07	0	0	0.0393191	0.0007412		302.5	3.38e-05	0.0062338	0	0.0003188	0	0.0014388		302.5	0.0001072	0.0097364	0	0.0013524	0.0009084	3.6e-06	0.0003098	7.09e-05	0	0	0	0.0029159		302.5
303.5	0.0119106	0	0		303.5	0.00341575	0.0184229	0.0396899	0.00015045	0	0.0167613		303.5	0.006649	3e-07	0.0005856	0	0	0.0317047	0	6e-07	0	0	0.0371901	0.0005984		303.5	2.7e-05	0.0067372	0	0.0003386	0	0.001141		303.5	8.14e-05	0.0094902	0	0.0016454	0.000765	2.4e-06	0.0002537	5.28e-05	0	0	0	0.0021815		303.5
304.5	0.0123979	0	0		304.5	0.0029249	0.0178484	0.0366816	0.0001595	0	0.0129507		304.5	0.0070408	6e-07	0.0004432	0	0	0.0352554	0	1e-06	0	0	0.0348726	0.0004837		304.5	2.16e-05	0.0072572	0	0.0003612	0	0.0008978		304.5	6.16e-05	0.009229	0	0.002004	0.0006428	1.6e-06	0.0002065	3.93e-05	0	0	0	0.0016005		304.5
305.5	0.0128735	0	0		305.5	0.0024945	0.0172182	0.0333256	0.0001702	0	0.00973945		305.5	0.0074489	1e-06	0.0003301	0	0	0.0388323	0	1.8e-06	0	0	0.0324147	0.0003919		305.5	1.72e-05	0.0077906	0	0.0003872	0	0.000701		305.5	4.66e-05	0.0089538	0	0.0024404	0.000539	1e-06	0.0001672	2.93e-05	0	0	0	0.0011508		305.5
306.5	0.0133345	0	0		306.5	0.00211915	0.0165406	0.0297596	0.0001828	0	0.00712895		306.5	0.0078728	1.8e-06	0.0002419	0	0	0.0423551	0	3.1e-06	0	0	0.0298658	0.0003183		306.5	1.36e-05	0.008334	0	0.0004168	0	0.0005432		306.5	3.5e-05	0.0086654	0	0.002969	0.0004514	6e-07	0.0001347	2.19e-05	0	0	0	0.0008104		306.5
307.5	0.0137779	0	0		307.5	0.00179355	0.0158244	0.0261203	0.00019755	0	0.005079		307.5	0.0083118	3.1e-06	0.0001744	0	0	0.0457342	0	5.3e-06	0	0	0.0272747	0.0002593		307.5	1.08e-05	0.0088832	0	0.0004506	0	0.0004178		307.5	2.62e-05	0.0083656	0	0.0036054	0.0003776	4e-07	0.0001079	1.64e-05	0	0	0	0.0005587		307.5
308.5	0.014201	0	0		308.5	0.0015125	0.0150781	0.0225332	0.00021475	0	0.00352225		308.5	0.008765	5.5e-06	0.0001237	0	0	0.0488737	0	9.2e-06	0	0	0.0246882	0.0002121		308.5	8.6e-06	0.0094336	0	0.0004888	0	0.0003192		308.5	1.96e-05	0.0080556	0	0.0043654	0.0003156	2e-07	8.59e-05	1.23e-05	0	0	0	0.0003768		308.5
309.5	0.0146008	0	0		309.5	0.00127115	0.0143103	0.0191063	0.0002347	0	0.002378		309.5	0.0092313	9.5e-06	8.63e-05	0	0	0.0516753	0	1.59e-05	0	0	0.022149	0.0001743		309.5	6.8e-06	0.0099802	0	0.0005322	0	0.000242		309.5	1.46e-05	0.007737	0	0.005266	0.0002638	0	6.81e-05	9.3e-06	0	0	0	0.0002484		309.5
310.5	0.014975	0	0		310.5	0.00106485	0.0135292	0.0159246	0.00025785	0	0.0015632		310.5	0.0097094	1.64e-05	5.92e-05	0	0	0.0540432	0	2.71e-05	0	0	0.019695	0.0001439		310.5	5.2e-06	0.0105178	0	0.0005812	0	0.0001822		310.5	1.08e-05	0.0074114	0	0.0063222	0.0002204	0	5.37e-05	7e-06	0	0	0	0.0001601		310.5
311.5	0.0153209	0	0		311.5	0.0008892	0.0127425	0.0130481	0.0002846	0	0.00100075		311.5	0.0101976	2.8e-05	4e-05	0	0	0.0558888	0	4.57e-05	0	0	0.0173582	0.0001195		311.5	4.2e-06	0.0110408	0	0.0006366	0	0.0001364		311.5	8e-06	0.007081	0	0.007548	0.0001842	0	4.22e-05	5.3e-06	0	0	0	0.0001007		311.5
312.5	0.0156365	0	0		312.5	0.00074035	0.0119571	0.0105115	0.0003156	0	0.0006241		312.5	0.0106941	4.76e-05	2.65e-05	0	0	0.0571358	0	7.65e-05	0	0	0.0151639	9.98e-05		312.5	3.2e-06	0.011543	0	0.000699	0	0.0001014		312.5	6e-06	0.006747	0	0.008953	0.0001542	0	3.29e-05	4.1e-06	0	0	0	6.19e-05		312.5
313.5	0.0159195	0	0		313.5	0.0006147	0.0111798	0.00832745	0.0003514	0	0.0003792		313.5	0.0111966	8e-05	1.73e-05	0	0	0.0577258	0	0.0001265	0	0	0.013131	8.39e-05		313.5	2.6e-06	0.0120186	0	0.0007694	0	7.5e-05		313.5	4.4e-06	0.0064118	0	0.0105414	0.0001292	0	2.56e-05	3.2e-06	0	0	0	3.71e-05		313.5
314.5	0.0161684	0	0		314.5	0.000509	0.0104163	0.0064889	0.00039275	0	0.0002246		314.5	0.0117029	0.0001328	1.11e-05	0	0	0.0576216	0	0.0002063	0	0	0.0112718	7.1e-05		314.5	2e-06	0.0124614	0	0.0008488	0	5.5e-05		314.5	3.2e-06	0.0060768	0	0.0123102	0.0001084	0	1.98e-05	2.5e-06	0	0	0	2.17e-05		314.5
315.5	0.0163816	0	0		315.5	0.00042045	0.00967155	0.0049745	0.00044045	0	0.0001297		315.5	0.0122101	0.0002172	7e-06	0	0	0.0568112	0	0.0003314	0	0	0.0095924	6.06e-05		315.5	1.6e-06	0.0128656	0	0.0009378	0	4.02e-05		315.5	2.4e-06	0.0057438	0	0.0142464	9.1e-05	0	1.53e-05	1.9e-06	0	0	0	1.24e-05		315.5
316.5	0.0165578	0	0		316.5	0.0003465	0.00895	0.0037529	0.00049545	0	7.305e-05		316.5	0.0127152	0.0003498	4.4e-06	0	0	0.0553089	0	0.000524	0	0	0.0080936	5.21e-05		316.5	1.2e-06	0.0132254	0	0.001038	0	2.92e-05		316.5	1.8e-06	0.0054146	0	0.0163256	7.66e-05	0	1.17e-05	1.5e-06	0	0	0	6.9e-06		316.5
317.5	0.0166962	0	0		317.5	0.0002849	0.0082553	0.0027872	0.00055885	0	4.015e-05		317.5	0.0132151	0.0005534	2.7e-06	0	0	0.0531559	0	0.0008144	0	0	0.0067715	4.51e-05		317.5	1e-06	0.0135356	0	0.0011502	0	2.12e-05		317.5	1.4e-06	0.0050908	0	0.0185102	6.48e-05	0	9e-06	1.2e-06	0	0	0	3.7e-06		317.5
318.5	0.016796	0	0		318.5	0.0002338	0.00759025	0.0020384	0.00063185	0	2.155e-05		318.5	0.0137063	0.000859	1.6e-06	0	0	0.0504181	0	0.0012428	0	0	0.0056183	3.94e-05		318.5	8e-07	0.0137914	0	0.0012758	0	1.52e-05		318.5	1e-06	0.0047736	0	0.0207498	5.48e-05	0	6.8e-06	1e-06	0	0	0	2e-06		318.5
319.5	0.016857	0	0		319.5	0.0001915	0.00695715	0.00146855	0.0007158	0	1.13e-05		319.5	0.0141851	0.0013064	1e-06	0	0	0.0471832	0	0.0018606	0	0	0.0046234	3.47e-05		319.5	6e-07	0.0139882	0	0.0014162	0	1.1e-05		319.5	6e-07	0.0044646	0	0.0229798	4.66e-05	0	5.2e-06	8e-07	0	0	0	1e-06		319.5
320.5	0.0168791	0	0		320.5	0.0001566	0.0063575	0.0010427	0.00081225	0	5.75e-06		320.5	0.0146477	0.001944	6e-07	0	0	0.0435554	0	0.0027304	0	0	0.0037742	3.09e-05		320.5	4e-07	0.0141228	0	0.0015728	0	7.8e-06		320.5	6e-07	0.0041648	0	0.0251254	3.98e-05	0	3.9e-06	7e-07	0	0	0	5e-07		320.5
321.5	0.0168627	0	0		321.5	0.00012785	0.0057924	0.0007299	0.0009229	0	2.9e-06		321.5	0.01509	0.0028266	3e-07	0	0	0.03965	0	0.0039242	0	0	0.0030567	2.77e-05		321.5	4e-07	0.0141924	0	0.001747	0	5.6e-06		321.5	4e-07	0.0038752	0	0.0271028	3.42e-05	0	2.9e-06	6e-07	0	0	0	2e-07		321.5
322.5	0.0168082	0	0		322.5	0.0001042	0.00526225	0.000504	0.0010496	0	1.4e-06		322.5	0.015508	0.0040114	2e-07	0	0	0.0355865	0	0.0055197	0	0	0.0024566	2.51e-05		322.5	2e-07	0.0141952	0	0.0019404	0	4e-06		322.5	2e-07	0.0035968	0	0.0288248	2.94e-05	0	2.2e-06	5e-07	0	0	0	1e-07		322.5
323.5	0.0167165	0	0		323.5	8.485e-05	0.00476715	0.00034345	0.0011945	0	7e-07		323.5	0.0158975	0.0055496	1e-07	0	0	0.0314823	0	0.0075932	0	0	0.0019595	2.29e-05		323.5	0	0.0141302	0	0.0021548	0	2.8e-06		323.5	0	0.0033302	0	0.030206	2.54e-05	0	1.7e-06	4e-07	0	0	0	0		323.5
324.5	0.0165886	0	0		324.5	6.895e-05	0.0043067	0.00023105	0.0013598	0	3e-07		324.5	0.0162546	0.0074766	0	0	0	0.0274466	0	0.0102099	0	0	0.0015516	2.11e-05		324.5	0	0.0139978	0	0.0023916	0	2e-06		324.5	0	0.003076	0	0.03117	2.2e-05	0	1.2e-06	4e-07	0	0	0	0		324.5
325.5	0.0164258	0	0		325.5	5.6e-05	0.00388025	0.0001536	0.0015479	0	1.5e-07		325.5	0.0165751	0.0097992	0	0	0	0.0235752	0	0.0134111	0	0	0.0012199	1.97e-05		325.5	0	0.013799	0	0.0026526	0	1.4e-06		325.5	0	0.0028346	0	0.0316552	1.94e-05	0	9e-07	3e-07	0	0	0	0		325.5
326.5	0.0162298	0	0		326.5	4.545e-05	0.00348675	0.0001009	0.0017614	0	5e-08		326.5	0.0168553	0.0124827	0	0	0	0.0199469	0	0.0172005	0	0	0.0009525	1.85e-05		326.5	0	0.013536	0	0.0029392	0	1e-06		326.5	0	0.0026062	0	0.031621	1.7e-05	0	7e-07	3e-07	0	0	0	0		326.5
327.5	0.0160021	0	0		327.5	3.685e-05	0.003125	6.56e-05	0.00200305	0	0		327.5	0.0170916	0.0154411	0	0	0	0.0166212	0	0.0215306	0	0	0.0007388	1.75e-05		327.5	0	0.0132118	0	0.003253	0	6e-07		327.5	0	0.002391	0	0.031053	1.5e-05	0	5e-07	3e-07	0	0	0	0		327.5
328.5	0.0157446	0	0		328.5	2.985e-05	0.0027936	4.22e-05	0.00227565	0	0		328.5	0.0172805	0.0185326	0	0	0	0.0136374	0	0.0262927	0	0	0.0005694	1.68e-05		328.5	0	0.0128306	0	0.0035952	0	4e-07		328.5	0	0.002189	0	0.0299648	1.34e-05	0	4e-07	2e-07	0	0	0	0		328.5
329.5	0.0154594	0	0		329.5	2.415e-05	0.0024911	2.685e-05	0.00258205	0	0		329.5	0.0174191	0.0215655	0	0	0	0.0110155	0	0.0313129	0	0	0.0004362	1.62e-05		329.5	0	0.0123974	0	0.0039674	0	4e-07		329.5	0	0.0019998	0	0.0283982	1.2e-05	0	3e-07	2e-07	0	0	0	0		329.5
330.5	0.0151486	0	0		330.5	1.955e-05	0.00221585	1.695e-05	0.00292525	0	0		330.5	0.0175049	0.024313	0	0	0	0.008758	0	0.0363568	0	0	0.0003322	1.58e-05		330.5	0	0.0119174	0	0.0043702	0	2e-07		330.5	0	0.0018236	0	0.0264208	1.08e-05	0	2e-07	2e-07	0	0	0	0		330.5
331.5	0.0148144	0	0		331.5	1.58e-05	0.0019662	1.06e-05	0.00330795	0	0		331.5	0.0175358	0.0265396	0	0	0	0.0068527	0	0.0411434	0	0	0.0002516	1.56e-05		331.5	0	0.0113968	0	0.0048046	0	0		331.5	0	0.0016596	0	0.0241206	9.8e-06	0	2e-07	2e-07	0	0	0	0		331.5
332.5	0.0144591	0	0		332.5	1.28e-05	0.00174045	6.6e-06	0.0037329	0	0		332.5	0.0175104	0.0280328	0	0	0	0.005276	0	0.0453693	0	0	0.0001896	1.54e-05		332.5	0	0.0108424	0	0.005271	0	0		332.5	0	0.0015078	0	0.0215994	9e-06	0	1e-07	2e-07	0	0	0	0		332.5
333.5	0.014085	0	8e-08		333.5	1.035e-05	0.0015369	4.05e-06	0.00420245	0	0		333.5	0.0174276	0.0286365	0	0	0	0.0039965	0	0.0487392	0	0	0.0001421	1.54e-05		333.5	0	0.010261	0	0.0057692	0	0		333.5	0	0.0013676	0	0.0189646	8.2e-06	0	0	2e-07	0	0	0	0		333.5
334.5	0.0136944	0	1.6e-07		334.5	8.35e-06	0.001354	2.5e-06	0.0047187	0	0		334.5	0.0172871	0.0282773	0	0	0	0.0029779	0	0.0510001	0	0	0.0001061	1.56e-05		334.5	0	0.0096594	0	0.0062994	0	0		334.5	0	0.0012386	0	0.0163206	7.6e-06	0	0	2e-07	0	0	0	0		334.5
335.5	0.0132897	0	1.6e-07		335.5	6.75e-06	0.00119	1.5e-06	0.0052832	0	0		335.5	0.0170893	0.026979	0	0	0	0.0021826	0	0.0519726	0	0	7.88e-05	1.58e-05		335.5	0	0.0090448	0	0.0068602	0	0		335.5	0	0.00112	0	0.0137616	7.2e-06	0	0	2e-07	0	0	0	0		335.5
336.5	0.012873	0	3.2e-07		336.5	5.45e-06	0.00104345	9e-07	0.00589695	0	0		336.5	0.0168352	0.0248605	0	1e-07	0	0.0015732	0	0.0515741	0	0	5.83e-05	1.62e-05		336.5	0	0.0084242	0	0.0074506	0	0		336.5	0	0.0010114	0	0.011366	6.8e-06	0	0	2e-07	0	0	0	0		336.5
337.5	0.0124468	0	4e-07		337.5	4.4e-06	0.00091275	5.5e-07	0.00656005	0	0		337.5	0.0165265	0.0221172	0	1e-07	0	0.0011151	0	0.0498311	0	0	4.3e-05	1.67e-05		337.5	0	0.0078038	0	0.0080688	0	0		337.5	0	0.0009122	0	0.009192	6.4e-06	0	0	2e-07	0	0	0	0		337.5
338.5	0.0120132	0	6.4e-07		338.5	3.55e-06	0.0007966	3.5e-07	0.00727195	0	0		338.5	0.0161654	0.0189912	0	2e-07	0	0.0007772	0	0.0468752	0	0	3.16e-05	1.73e-05		338.5	0	0.00719	0	0.008712	0	0		338.5	0	0.0008218	0	0.0072774	6e-06	0	0	2e-07	0	0	0	0		338.5
339.5	0.0115742	0	9.6e-07		339.5	2.9e-06	0.0006936	2e-07	0.0080308	0	0		339.5	0.0157548	0.0157345	0	2e-07	0	0.0005326	0	0.0429274	0	0	2.32e-05	1.81e-05		339.5	0	0.0065886	0	0.0093774	0	0		339.5	0	0.0007394	0	0.0056386	5.8e-06	0	0	3e-07	0	0	0	0		339.5
340.5	0.0111319	0	1.44e-06		340.5	2.35e-06	0.0006025	1e-07	0.0088339	0	0		340.5	0.0152981	0.0125755	0	2e-07	0	0.0003588	0	0.0382699	0	0	1.7e-05	1.9e-05		340.5	0	0.0060044	0	0.0100614	0	0		340.5	0	0.0006648	0	0.0042748	5.8e-06	0	0	3e-07	0	0	0	0		340.5
341.5	0.0106882	0	2.08e-06		341.5	1.9e-06	0.00052215	5e-08	0.0096771	0	0		341.5	0.0147995	0.0096935	0	3e-07	0	0.0002376	0	0.0332125	0	0	1.24e-05	2.01e-05		341.5	0	0.005442	0	0.0107598	0	0		341.5	0	0.0005974	0	0.0031702	5.6e-06	0	0	3e-07	0	0	0	0		341.5
342.5	0.0102449	0	3.12e-06		342.5	1.5e-06	0.00045145	0	0.010555	0	0		342.5	0.0142633	0.0072052	0	4e-07	0	0.0001547	0	0.0280583	0	0	9e-06	2.14e-05		342.5	0	0.004905	0	0.011468	0	0		342.5	0	0.0005362	0	0.0022994	5.6e-06	0	0	4e-07	0	0	0	0		342.5
343.5	0.0098036	0	4.64e-06		343.5	1.25e-06	0.0003894	0	0.0114609	0	0		343.5	0.0136942	0.0051637	0	5e-07	0	9.9e-05	0	0.0230751	0	0	6.6e-06	2.29e-05		343.5	0	0.0043966	0	0.0121806	0	0		343.5	0	0.0004812	0	0.0016308	5.4e-06	0	0	4e-07	0	0	0	0		343.5
344.5	0.009366	0	6.88e-06		344.5	1e-06	0.0003351	0	0.0123867	0	0		344.5	0.0130974	0.0035677	0	6e-07	0	6.23e-05	0	0.0184738	0	0	4.8e-06	2.45e-05		344.5	0	0.003919	0	0.012892	0	0		344.5	0	0.0004316	0	0.0011308	5.4e-06	0	0	5e-07	0	0	0	0		344.5
345.5	0.00893352	0	1.024e-05		345.5	8e-07	0.00028765	0	0.013323	0	0		345.5	0.0124782	0.0023762	0	7e-07	0	3.85e-05	0	0.0143984	0	0	3.5e-06	2.65e-05		345.5	0	0.0034736	0	0.0135966	0	0		345.5	0	0.000387	0	0.0007664	5.6e-06	0	0	5e-07	0	0	0	0		345.5
346.5	0.00850736	0	1.504e-05		346.5	6.5e-07	0.00024635	0	0.0142592	0	0		346.5	0.011842	0.0015255	0	9e-07	0	2.34e-05	0	0.0109254	0	0	2.5e-06	2.86e-05		346.5	0	0.0030618	0	0.0142878	0	0		346.5	0	0.0003468	0	0.0005076	5.6e-06	0	0	6e-07	0	0	0	0		346.5
347.5	0.0080888	0	2.2e-05		347.5	5.5e-07	0.00021045	0	0.0151837	0	0		347.5	0.0111941	0.0009441	0	1.2e-06	0	1.4e-05	0	0.0080715	0	0	1.8e-06	3.11e-05		347.5	0	0.0026836	0	0.0149594	0	0		347.5	0	0.0003108	0	0.0003286	5.8e-06	0	0	7e-07	0	0	0	0		347.5
348.5	0.00767888	0	3.208e-05		348.5	4.5e-07	0.00017935	0	0.0160839	0	0		348.5	0.01054	0.0005632	0	1.6e-06	0	8.2e-06	0	0.0058062	0	0	1.3e-06	3.39e-05		348.5	0	0.0023388	0	0.015605	0	0		348.5	0	0.0002786	0	0.0002078	6e-06	0	0	9e-07	0	0	0	0		348.5
349.5	0.00727856	0	4.648e-05		349.5	3.5e-07	0.00015245	0	0.0169469	0	0		349.5	0.0098847	0.0003238	0	2e-06	0	4.7e-06	0	0.0040671	0	0	1e-06	3.7e-05		349.5	0	0.0020268	0	0.0162184	0	0		349.5	0	0.0002498	0	0.0001284	6.2e-06	0	0	1.1e-06	0	0	0	0		349.5
350.5	0.00688856	0	6.688e-05		350.5	3e-07	0.0001293	0	0.0177592	0	0		350.5	0.0092334	0.0001795	0	2.6e-06	0	2.7e-06	0	0.0027744	0	0	7e-07	4.05e-05		350.5	0	0.0017466	0	0.0167936	0	0		350.5	0	0.000224	0	7.76e-05	6.4e-06	0	0	1.3e-06	0	0	0	0		350.5
351.5	0.0065096	0	9.552e-05		351.5	2.5e-07	0.0001094	0	0.0185075	0	0		351.5	0.0085905	9.59e-05	0	3.4e-06	0	1.5e-06	0	0.0018433	0	0	5e-07	4.44e-05		351.5	0	0.0014964	0	0.017325	0	0		351.5	0	0.000201	0	4.58e-05	6.8e-06	0	0	1.5e-06	0	0	0	0		351.5
352.5	0.0061424	0	0.00013544		352.5	2e-07	9.23e-05	0	0.0191789	0	0		352.5	0.0079604	4.94e-05	0	4.4e-06	0	8e-07	0	0.0011929	0	0	4e-07	4.88e-05		352.5	0	0.0012748	0	0.017807	0	0		352.5	0	0.0001804	0	2.64e-05	7.2e-06	0	0	1.9e-06	0	0	0	0		352.5
353.5	0.00578728	0	0.0001904		353.5	1.5e-07	7.765e-05	0	0.0197611	0	0		353.5	0.0073471	2.46e-05	0	5.7e-06	0	4e-07	0	0.000752	0	0	3e-07	5.37e-05		353.5	0	0.00108	0	0.0182352	0	0		353.5	0	0.000162	0	1.48e-05	7.6e-06	0	0	2.3e-06	0	0	0	0		353.5
354.5	0.00544472	0	0.00026536		354.5	1e-07	6.52e-05	0	0.0202433	0	0		354.5	0.0067538	1.18e-05	0	7.4e-06	0	2e-07	0	0.0004619	0	0	2e-07	5.92e-05		354.5	0	0.0009096	0	0.0186054	0	0		354.5	0	0.0001456	0	8.2e-06	8.2e-06	0	0	2.9e-06	0	0	0	0		354.5
355.5	0.00511488	0	0.00036648		355.5	1e-07	5.46e-05	0	0.0206159	0	0		355.5	0.0061835	5.4e-06	0	9.7e-06	0	1e-07	0	0.0002764	0	0	2e-07	6.52e-05		355.5	0	0.0007618	0	0.0189144	0	0		355.5	0	0.000131	0	4.4e-06	8.8e-06	0	0	3.6e-06	0	0	0	0		355.5
356.5	0.00479816	0	0.00050104		356.5	1e-07	4.56e-05	0	0.0208711	0	0		356.5	0.0056388	2.4e-06	0	1.26e-05	0	0	0	0.0001612	0	0	1e-07	7.19e-05		356.5	0	0.0006344	0	0.0191598	0	0		356.5	0	0.000118	0	2.2e-06	9.6e-06	0	0	4.5e-06	0	0	0	0		356.5
357.5	0.00449448	0	0.00067808		357.5	5e-08	3.795e-05	0	0.0210034	0	0		357.5	0.0051215	1e-06	0	1.63e-05	0	0	0	9.16e-05	0	0	0	7.93e-05		357.5	0	0.0005252	0	0.0193396	0	0		357.5	0	0.0001064	0	1.2e-06	1.04e-05	0	0	5.7e-06	0	0	0	0		357.5
358.5	0.004204	0	0.00090784		358.5	5e-08	3.155e-05	0	0.0210095	0	0		358.5	0.0046331	4e-07	0	2.12e-05	0	0	0	5.08e-05	0	0	0	8.75e-05		358.5	0	0.0004322	0	0.0194532	0	0		358.5	0	9.6e-05	0	6e-07	1.14e-05	0	0	7.1e-06	0	0	0	0		358.5
359.5	0.00392672	0	0.00120192		359.5	0	2.615e-05	0	0.0208884	0	0		359.5	0.0041747	2e-07	0	2.75e-05	0	0	0	2.74e-05	0	0	0	9.64e-05		359.5	0	0.0003538	0	0.0195006	0	0		359.5	0	8.68e-05	0	2e-07	1.26e-05	0	0	9e-06	0	0	0	0		359.5
360.5	0.0036624	0	0.0015728		360.5	0	2.16e-05	0	0.0206416	0	0		360.5	0.0037468	0	0	3.56e-05	0	0	0	1.45e-05	0	0	0	0.0001062		360.5	0	0.000288	0	0.0194828	0	0		360.5	0	7.86e-05	0	0	1.4e-05	0	0	1.14e-05	0	0	0	0		360.5
361.5	0.00341104	0	0.0020336		361.5	0	1.78e-05	0	0.020273	0	0		361.5	0.0033495	0	0	4.6e-05	0	0	0	7.4e-06	0	0	0	0.0001168		361.5	0	0.000233	0	0.019401	0	0		361.5	0	7.12e-05	0	0	1.56e-05	0	0	1.44e-05	0	0	0	0		361.5
362.5	0.00317248	0	0.0025968		362.5	0	1.465e-05	0	0.0197889	0	0		362.5	0.0029826	0	0	5.93e-05	0	0	0	3.7e-06	0	0	0	0.0001284		362.5	0	0.0001874	0	0.019258	0	0		362.5	0	6.46e-05	0	0	1.74e-05	0	0	1.82e-05	0	0	0	0		362.5
363.5	0.00294632	0	0.00327376		363.5	0	1.2e-05	0	0.0191977	0	0		363.5	0.0026456	0	0	7.61e-05	0	0	0	1.8e-06	0	0	0	0.0001409		363.5	0	0.00015	0	0.0190566	2e-07	0		363.5	0	5.88e-05	0	0	1.94e-05	0	0	2.31e-05	0	0	0	0		363.5
364.5	0.0027324	0	0.0040732		364.5	0	9.8e-06	0	0.0185095	0	0		364.5	0.0023377	0	0	9.75e-05	0	0	0	9e-07	0	0	0	0.0001543		364.5	0	0.0001192	0	0.0188006	4e-07	0		364.5	0	5.36e-05	0	0	2.18e-05	0	0	2.93e-05	0	0	0	0		364.5
365.5	0.0025304	0	0.00499992		365.5	0	8e-06	0	0.0177361	0	0		365.5	0.0020577	0	0	0.0001244	0	0	0	4e-07	0	0	0	0.0001687		365.5	0	9.42e-05	0	0.0184938	4e-07	0		365.5	0	4.88e-05	0	0	2.46e-05	0	0	3.71e-05	0	0	0	0		365.5
366.5	0.00234	0	0.0060532		366.5	0	6.5e-06	0	0.0168906	0	0		366.5	0.0018044	0	0	0.0001581	0	0	0	2e-07	0	0	0	0.0001841		366.5	0	7.42e-05	0	0.0181408	6e-07	0		366.5	0	4.48e-05	0	0	2.8e-05	0	0	4.7e-05	0	0	0	0		366.5
367.5	0.0021608	0	0.00722544		367.5	0	5.25e-06	0	0.0159865	0	0		367.5	0.0015764	0	0	0.0002002	0	0	0	0	0	0	0	0.0002005		367.5	0	5.8e-05	0	0.0177466	1e-06	0		367.5	0	4.1e-05	0	0	3.16e-05	0	0	5.94e-05	0	0	0	0		367.5
368.5	0.0019924	0	0.00850112		368.5	0	4.25e-06	0	0.0150382	0	0		368.5	0.001372	0	0	0.0002524	0	0	0	0	0	0	0	0.0002177		368.5	0	4.5e-05	0	0.0173156	1.4e-06	0		368.5	0	3.76e-05	0	0	3.6e-05	0	0	7.5e-05	0	0	0	0		368.5
369.5	0.00183456	0	0.00985608		369.5	0	3.45e-06	0	0.0140598	0	0		369.5	0.0011898	0	0	0.0003166	0	0	0	0	0	0	0	0.0002358		369.5	0	3.48e-05	0	0.0168534	2e-06	0		369.5	0	3.46e-05	0	0	4.1e-05	0	0	9.44e-05	0	0	0	0		369.5
370.5	0.00168672	0	0.0112573		370.5	0	2.75e-06	0	0.0130651	0	0		370.5	0.0010281	0	0	0.0003953	0	0	0	0	0	0	0	0.0002548		370.5	0	2.68e-05	0	0.0163648	2.8e-06	0		370.5	0	3.2e-05	0	0	4.7e-05	0	0	0.0001186	0	0	0	0		370.5
371.5	0.00154848	0	0.0126635		371.5	0	2.2e-06	0	0.0120672	0	0		371.5	0.0008852	0	0	0.0004911	0	0	0	0	0	0	0	0.0002744		371.5	0	2.04e-05	0	0.0158548	4e-06	0		371.5	0	2.94e-05	0	0	5.38e-05	0	0	0.0001485	0	0	0	0		371.5
372.5	0.00141952	0	0.0140273		372.5	0	1.75e-06	0	0.0110786	0	0		372.5	0.0007595	0	0	0.0006069	0	0	0	0	0	0	0	0.0002947		372.5	0	1.56e-05	0	0.0153284	5.6e-06	0		372.5	0	2.72e-05	0	0	6.16e-05	0	0	0.0001853	0	0	0	0		372.5
373.5	0.00129936	0	0.0152964		373.5	0	1.4e-06	0	0.0101101	0	0		373.5	0.0006494	0	0	0.0007458	0	0	0	0	0	0	0	0.0003155		373.5	0	1.18e-05	0	0.0147898	8e-06	0		373.5	0	2.54e-05	0	0	7.08e-05	0	0	0.0002305	0	0	0	0		373.5
374.5	0.0011876	0	0.016418		374.5	0	1.1e-06	0	0.00917155	0	0		374.5	0.0005534	0	0	0.0009114	0	0	0	0	0	0	0	0.0003367		374.5	0	8.8e-06	0	0.014244	1.1e-05	0		374.5	0	2.36e-05	0	0	8.12e-05	0	0	0.0002854	0	0	0	0		374.5
375.5	0.00108384	0	0.0173413		375.5	0	9e-07	0	0.0082711	0	0		375.5	0.00047	0	0	0.0011072	0	0	0	0	0	0	0	0.000358		375.5	0	6.6e-06	0	0.0136946	1.52e-05	0		375.5	0	2.2e-05	0	0	9.34e-05	0	0	0.000352	0	0	0	0		375.5
376.5	0.0009876	0	0.0180218		376.5	0	7e-07	0	0.0074155	0	0		376.5	0.0003979	0	0	0.001337	0	0	0	0	0	0	0	0.0003794		376.5	0	4.8e-06	0	0.0131454	2.08e-05	0		376.5	0	2.06e-05	0	0	0.0001076	0	0	0.0004321	0	0	0	0		376.5
377.5	0.00089856	0	0.0184245		377.5	0	5.5e-07	0	0.00660995	0	0		377.5	0.0003357	0	0	0.0016044	0	0	0	0	0	0	0	0.0004007		377.5	0	3.6e-06	0	0.0126	2.82e-05	0		377.5	0	1.92e-05	0	0	0.0001238	0	0	0.0005279	0	0	0	0		377.5
378.5	0.00081624	0	0.0185272		378.5	0	4.5e-07	0	0.00585815	0	0		378.5	0.0002824	0	0	0.0019132	0	0	0	0	0	0	0	0.0004216		378.5	0	2.6e-06	0	0.0120612	3.82e-05	0		378.5	0	1.8e-05	0	0	0.0001426	0	0	0.0006415	0	0	0	0		378.5
379.5	0.0007404	0	0.0183224		379.5	0	3.5e-07	0	0.00516245	0	0		379.5	0.0002368	0	0	0.0022667	0	0	0	0	0	0	0	0.000442		379.5	0	2e-06	0	0.0115318	5.12e-05	0		379.5	0	1.7e-05	0	0	0.0001642	0	0	0.0007753	0	0	0	0		379.5
380.5	0.00067048	0	0.0178178		380.5	0	2.5e-07	0	0.0045239	0	0		380.5	0.000198	0	0	0.0026678	0	0	0	0	0	0	0	0.0004616		380.5	0	1.4e-06	0	0.0110142	6.82e-05	0		380.5	0	1.6e-05	0	0	0.000189	0	0	0.0009318	0	0	0	0		380.5
381.5	0.00060616	0	0.0170363		381.5	0	2e-07	0	0.00394235	0	0		381.5	0.0001651	0	0	0.0031188	0	0	0	0	0	0	0	0.0004803		381.5	0	1e-06	0	0.01051	9.04e-05	0		381.5	0	1.52e-05	0	0	0.0002174	0	0	0.0011131	0	0	0	0		381.5
382.5	0.0005472	0	0.016014		382.5	0	1.5e-07	0	0.0034168	0	0		382.5	0.0001373	0	0	0.0036212	0	0	0	0	0	0	0	0.0004977		382.5	0	8e-07	2e-07	0.0100212	0.0001188	0		382.5	0	1.44e-05	0	0	0.00025	0	0	0.0013216	0	0	0	0		382.5
383.5	0.00049312	0	0.0147974		383.5	0	1.5e-07	0	0.00294535	0	0		383.5	0.0001138	0	0	0.0041754	0	0	0	0	0	0	0	0.0005138		383.5	0	6e-07	4e-07	0.0095488	0.0001552	0		383.5	0	1.36e-05	0	0	0.0002872	0	0	0.0015592	0	0	0	0		383.5
384.5	0.00044368	0	0.0134398		384.5	0	1e-07	0	0.0025254	0	0		384.5	9.41e-05	0	0	0.0047807	0	0	0	0	0	0	0	0.0005283		384.5	0	4e-07	4e-07	0.0090942	0.0002012	0		384.5	0	1.3e-05	0	0	0.0003296	0	0	0.0018275	0	0	0	0		384.5
385.5	0.00039856	0	0.0119974		385.5	0	1e-07	0	0.002154	0	0		385.5	7.76e-05	0	0	0.0054348	0	0	0	0	0	0	0	0.000541		385.5	0	2e-07	8e-07	0.0086576	0.000259	0		385.5	0	1.24e-05	0	0	0.0003778	0	0	0.0021273	0	0	0	0		385.5
386.5	0.00035744	0	0.0105255		386.5	0	5e-08	0	0.00182775	0	0		386.5	6.39e-05	0	0	0.0061341	0	0	0	0	0	0	0	0.0005518		386.5	0	0	1e-06	0.0082398	0.000331	0		386.5	0	1.2e-05	0	0	0.0004326	0	0	0.0024593	0	0	0	0		386.5
387.5	0.00031992	0	0.00907472		387.5	0	0	0	0.001543	0	0		387.5	5.24e-05	0	0	0.0068732	0	0	0	0	0	0	0	0.0005605		387.5	0	0	1.6e-06	0.0078412	0.00042	0		387.5	0	1.14e-05	0	0	0.0004946	0	0	0.0028228	0	0	0	0		387.5
388.5	0.00028592	0	0.00768832		388.5	0	0	0	0.00129615	0	0		388.5	4.29e-05	0	0	0.007645	0	0	0	0	0	0	0	0.000567		388.5	0	0	2.2e-06	0.0074614	0.000529	0		388.5	0	1.1e-05	0	0	0.0005644	0	0	0.0032165	0	0	0	0		388.5
389.5	0.00025512	0	0.00640056		389.5	0	0	0	0.0010834	0	0		389.5	3.51e-05	0	0	0.0084408	0	0	0	0	0	0	0	0.0005713		389.5	0	0	3.2e-06	0.007101	0.0006616	0		389.5	0	1.06e-05	0	0	0.0006428	0	0	0.0036379	0	0	0	0		389.5
390.5	0.0002272	0	0.00523584		390.5	0	0	0	0.0009012	0	0		390.5	2.86e-05	0	0	0.0092502	0	0	0	0	0	0	0	0.0005732		390.5	0	0	4.4e-06	0.0067592	0.0008212	0		390.5	0	1.02e-05	0	0	0.0007308	0	0	0.0040833	0	0	0	0		390.5
391.5	0.000202	0	0.00420832		391.5	0	0	0	0.0007461	0	0		391.5	2.33e-05	0	0	0.0100615	0	0	0	0	0	0	0	0.0005728		391.5	0	0	6.4e-06	0.0064358	0.001012	0		391.5	0	1e-05	0	0	0.0008292	0	0	0.0045479	0	0	0	0		391.5
392.5	0.00017928	0	0.00332352		392.5	0	0	0	0.0006148	0	0		392.5	1.89e-05	0	0	0.0108617	0	0	0	0	0	0	0	0.00057		392.5	0	0	9e-06	0.0061304	0.0012378	0		392.5	0	9.6e-06	0	0	0.0009386	0	0	0.0050258	0	0	0	0		392.5
393.5	0.0001588	0	0.0025788		393.5	0	0	0	0.0005043	0	0		393.5	1.53e-05	0	0	0.011637	0	0	0	0	0	0	0	0.0005649		393.5	0	0	1.28e-05	0.0058426	0.0015026	0		393.5	0	9.4e-06	0	0	0.0010602	0	0	0.0055096	0	0	0	0		393.5
394.5	0.0001404	0	0.00196608		394.5	0	0	0	0.0004118	0	0		394.5	1.24e-05	0	0	0.0123732	0	0	0	0	0	0	0	0.0005575		394.5	0	0	1.8e-05	0.0055718	0.0018108	0		394.5	0	9.2e-06	0	0	0.0011944	0	0	0.0059912	0	0	0	0		394.5
395.5	0.00012392	0	0.00147272		395.5	0	0	0	0.0003348	0	0		395.5	1e-05	0	0	0.013056	0	0	0	0	0	0	0	0.000548		395.5	0	0	2.52e-05	0.005317	0.002166	0		395.5	0	8.8e-06	0	0	0.0013422	0	0	0.0064617	0	0	0	0		395.5
396.5	0.0001092	0	0.00108384		396.5	0	0	0	0.000271	0	0		396.5	8.1e-06	0	0	0.0136713	0	0	0	0	0	0	0	0.0005364		396.5	0	0	3.52e-05	0.005078	0.0025714	0		396.5	0	8.6e-06	0	0	0.0015042	0	0	0.0069114	0	0	0	0		396.5
397.5	9.6e-05	0	0.00078376		397.5	0	0	0	0.00021845	0	0		397.5	6.5e-06	0	0	0.0142063	0	0	0	0	0	0	0	0.0005229		397.5	0	0	4.88e-05	0.0048538	0.00303	0		397.5	0	8.6e-06	0	0	0.0016812	0	0	0.0073306	0	0	0	0		397.5
398.5	8.432e-05	0	0.00055688		398.5	0	0	0	0.0001754	0	0		398.5	5.2e-06	0	0	0.0146493	0	0	0	0	0	0	0	0.0005078		398.5	0	0	6.76e-05	0.0046438	0.0035436	0		398.5	0	8.4e-06	0	0	0.0018736	0	0	0.0077093	0	0	0	0		398.5
399.5	7.384e-05	0	0.0003888		399.5	0	0	0	0.00014025	0	0		399.5	4.2e-06	0	0	0.0149904	0	0	0	0	0	0	0	0.000491		399.5	0	0	9.3e-05	0.0044474	0.0041134	0		399.5	0	8.2e-06	0	0	0.0020816	0	0	0.0080384	0	0	0	0		399.5
400.5	6.456e-05	0	0.00026672		400.5	0	0	0	0.0001117	0	0		400.5	3.4e-06	0	0	0.0152218	0	0	0	0	0	0	0	0.0004729		400.5	0	0	0.000127	0.0042636	0.004739	0		400.5	0	8e-06	0	0	0.002306	0	0	0.0083092	0	0	0	0		400.5
401.5	5.632e-05	0	0.00017976		401.5	0	0	0	8.86e-05	0	0		401.5	2.7e-06	0	0	0.0153384	0	0	0	0	0	0	0	0.0004537		401.5	0	0	0.000173	0.004092	0.0054188	0		401.5	0	8e-06	0	0	0.0025464	0	0	0.0085146	0	0	0	0		401.5
402.5	4.904e-05	0	0.00011904		402.5	0	0	0	7.005e-05	0	0		402.5	2.2e-06	0	0	0.0153375	0	0	0	0	0	0	0	0.0004335		402.5	0	0	0.000234	0.0039318	0.0061496	0		402.5	0	7.8e-06	0	0	0.0028028	0	0	0.0086486	0	0	0	0		402.5
403.5	4.264e-05	0	7.752e-05		403.5	0	0	0	5.515e-05	0	0		403.5	1.7e-06	0	0	0.0152191	0	0	0	0	0	0	0	0.0004126		403.5	0	0	0.0003148	0.0037826	0.0069268	0		403.5	0	7.8e-06	0	0	0.0030748	0	0	0.0087073	0	0	0	0		403.5
404.5	3.704e-05	0	4.96e-05		404.5	0	0	0	4.325e-05	0	0		404.5	1.4e-06	0	0	0.0149863	0	0	0	0	0	0	0	0.0003912		404.5	0	0	0.0004212	0.0036432	0.0077436	0		404.5	0	7.8e-06	0	0	0.003362	0	0	0.0086886	0	0	0	0		404.5
405.5	3.208e-05	0	3.12e-05		405.5	0	0	0	3.385e-05	0	0		405.5	1.1e-06	0	0	0.0146444	0	0	0	0	0	0	0	0.0003694		405.5	0	0	0.0005598	0.0035136	0.0085918	0		405.5	0	7.6e-06	0	0	0.0036634	0	0	0.0085925	0	0	0	0		405.5
406.5	2.768e-05	0	1.928e-05		406.5	0	0	0	2.635e-05	0	0		406.5	9e-07	0	0	0.0142013	0	0	0	0	0	0	0	0.0003475		406.5	0	0	0.0007396	0.0033928	0.0094616	0		406.5	0	7.6e-06	0	0	0.0039778	0	0	0.0084212	0	0	0	0		406.5
407.5	2.392e-05	0	1.168e-05		407.5	0	0	0	2.05e-05	0	0		407.5	7e-07	0	0	0.0136671	0	0	0	0	0	0	0	0.0003257		407.5	0	0	0.0009708	0.0032804	0.0103416	0		407.5	0	7.6e-06	0	0	0.004304	0	0	0.0081789	0	0	0	0		407.5
408.5	2.056e-05	0	6.96e-06		408.5	0	0	0	1.585e-05	0	0		408.5	6e-07	0	0	0.0130533	0	0	0	0	0	0	0	0.0003041		408.5	0	0	0.0012656	0.0031758	0.0112188	0		408.5	0	7.6e-06	0	0	0.0046402	0	0	0.0078716	0	0	0	0		408.5
409.5	1.768e-05	0	4.08e-06		409.5	0	0	0	1.225e-05	0	0		409.5	5e-07	0	0	0.012373	0	0	0	0	0	0	0	0.0002829		409.5	0	0	0.0016384	0.0030786	0.0120794	0		409.5	0	7.6e-06	0	0	0.0049842	0	0	0.007507	0	0	0	0		409.5
410.5	1.512e-05	0	2.4e-06		410.5	0	0	0	9.4e-06	0	0		410.5	4e-07	0	0	0.01164	0	0	0	0	0	0	0	0.0002622		410.5	0	0	0.0021058	0.0029882	0.012909	0		410.5	0	7.6e-06	0	0	0.0053342	0	0	0.0070939	0	0	0	0		410.5
411.5	1.296e-05	0	1.36e-06		411.5	0	0	0	7.2e-06	0	0		411.5	3e-07	0	0	0.0108683	0	0	0	0	0	0	0	0.0002422		411.5	0	0	0.0026862	0.002904	0.0136928	0		411.5	0	7.6e-06	0	0	0.0056872	0	0	0.0066421	0	0	0	0		411.5
412.5	1.104e-05	0	7.2e-07		412.5	0	0	0	5.5e-06	0	0		412.5	2e-07	0	0	0.0100722	0	0	0	0	0	0	0	0.0002229		412.5	0	0	0.0034006	0.002826	0.0144162	0		412.5	0	7.6e-06	0	0	0.0060404	0	0	0.0061619	0	0	0	0		412.5
413.5	9.44e-06	0	4e-07		413.5	0	0	0	4.2e-06	0	0		413.5	2e-07	0	0	0.009265	0	0	0	0	0	0	0	0.0002044		413.5	0	0	0.004271	0.0027534	0.015065	0		413.5	0	7.6e-06	0	0	0.0063912	0	0	0.0056639	0	0	0	0		413.5
414.5	8e-06	0	2.4e-07		414.5	0	0	0	3.2e-06	0	0		414.5	1e-07	0	0	0.0084596	0	0	0	0	0	0	0	0.0001868		414.5	0	0	0.0053204	0.0026858	0.0156264	0		414.5	0	7.6e-06	0	0	0.0067364	0	0	0.005158	0	0	0	0		414.5
415.5	6.8e-06	0	8e-08		415.5	0	0	0	2.45e-06	0	0		415.5	1e-07	0	0	0.0076674	0	0	0	0	0	0	0	0.0001701		415.5	0	0	0.0065718	0.0026232	0.0160888	0		415.5	0	7.6e-06	0	0	0.0070724	0	0	0.0046538	0	0	0	0		415.5
416.5	5.76e-06	0	0		416.5	0	0	0	1.85e-06	0	0		416.5	0	0	0	0.0068986	0	0	0	0	0	0	0	0.0001544		416.5	0	0	0.0080474	0.0025648	0.0164424	0		416.5	0	7.6e-06	0	0	0.0073958	0	0	0.0041601	0	0	0	0		416.5
417.5	4.88e-06	0	0		417.5	0	0	5e-08	1.4e-06	0	0		417.5	0	0	0	0.0061618	0	0	0	0	0	0	0	0.0001397		417.5	0	0	0.0097666	0.0025106	0.01668	0		417.5	0	7.6e-06	0	0	0.0077036	0	0	0.0036842	0	0	0	0		417.5
418.5	4.08e-06	0	0		418.5	0	0	1e-07	1.05e-06	0	0		418.5	0	0	0	0.005464	0	0	0	0	0	0	0	0.000126		418.5	0	0	0.0117448	0.00246	0.0167966	0		418.5	0	7.6e-06	0	0	0.0079922	0	0	0.0032324	0	0	0	0		418.5
419.5	3.44e-06	0	0		419.5	0	0	1e-07	8e-07	0	0		419.5	0	0	0	0.0048105	0	0	0	0	0	0	0	0.0001132		419.5	0	0	0.0139908	0.0024128	0.01679	0		419.5	0	7.8e-06	0	0	0.0082584	0	0	0.0028097	0	0	0	0		419.5
420.5	2.88e-06	0	0		420.5	0	0	1.5e-07	6e-07	0	0		420.5	0	0	0	0.0042049	0	0	0	0	0	0	0	0.0001015		420.5	0	0	0.0165054	0.0023686	0.0166606	0		420.5	0	7.8e-06	0	0	0.008499	0	0	0.0024195	0	0	0	0		420.5
421.5	2.4e-06	0	0		421.5	0	0	2.5e-07	4.5e-07	0	0		421.5	0	0	0	0.0036496	0	0	0	0	0	0	0	9.06e-05		421.5	0	0	0.0192792	0.0023274	0.0164114	0		421.5	0	7.8e-06	0	0	0.0087114	0	0	0.0020641	0	0	0	0		421.5
422.5	2e-06	0	0		422.5	0	0	3.5e-07	3.5e-07	0	0		422.5	0	0	0	0.0031455	0	0	0	0	0	0	0	8.07e-05		422.5	0	0	0.0222904	0.0022888	0.0160484	0		422.5	0	8e-06	0	0	0.0088926	0	0	0.0017445	0	0	0	0		422.5
423.5	1.68e-06	0	0		423.5	0	0	4.5e-07	2.5e-07	0	0		423.5	0	0	0	0.002692	0	0	0	0	0	0	0	7.17e-05		423.5	0	0	0.0255042	0.0022522	0.0155794	0		423.5	0	8e-06	0	0	0.0090406	0	0	0.0014607	0	0	0	0		423.5
424.5	1.36e-06	0	0		424.5	0	0	6.5e-07	2e-07	0	0		424.5	0	0	0	0.0022881	0	0	0	0	0	0	0	6.35e-05		424.5	0	0	0.0288704	0.0022178	0.0150146	0		424.5	0	8e-06	0	0	0.0091532	0	0	0.0012116	0	0	0	0		424.5
425.5	1.2e-06	0	0		425.5	0	0	9e-07	1.5e-07	0	0		425.5	0	0	0	0.0019314	0	0	0	0	0	0	0	5.61e-05		425.5	0	0	0.0323252	0.0021852	0.0143658	0		425.5	0	8.2e-06	0	0	0.0092292	0	0	0.0009957	0	0	0	0		425.5
426.5	9.6e-07	0	0		426.5	0	0	1.3e-06	1e-07	0	0		426.5	0	0	0	0.0016193	0	0	0	0	0	0	0	4.94e-05		426.5	0	0	0.0357904	0.0021542	0.0136462	0		426.5	0	8.2e-06	0	0	0.0092676	0	0	0.0008106	0	0	0	0		426.5
427.5	8e-07	0	0		427.5	0	0	1.8e-06	5e-08	0	0		427.5	0	0	0	0.0013485	0	0	0	0	0	0	0	4.34e-05		427.5	0	0	0.0391766	0.0021244	0.0128696	0		427.5	0	8.2e-06	0	0	0.0092676	0	0	0.0006538	0	0	0	0		427.5
428.5	6.4e-07	0	0		428.5	0	0	2.5e-06	5e-08	0	0		428.5	0	0	0	0.0011155	0	0	0	0	0	0	0	3.8e-05		428.5	0	0	0.0423852	0.0020958	0.0120502	0		428.5	0	8.4e-06	0	0	0.0092292	0	0	0.0005224	0	0	0	0		428.5
429.5	5.6e-07	0	0		429.5	0	0	3.4e-06	0	0	0		429.5	0	0	0	0.0009167	0	0	0	0	0	0	0	3.32e-05		429.5	0	0	0.0453138	0.002068	0.0112028	0		429.5	0	8.4e-06	0	0	0.009153	0	0	0.0004136	0	0	0	0		429.5
430.5	4.8e-07	0	0		430.5	0	0	4.65e-06	0	0	0		430.5	0	0	0	0.0007484	0	0	0	0	0	0	0	2.89e-05		430.5	0	0	0.0478598	0.0020408	0.0103408	0		430.5	0	8.6e-06	0	0	0.0090396	0	0	0.0003243	0	0	0	0		430.5
431.5	4e-07	0	0		431.5	0	0	6.3e-06	0	0	0		431.5	0	0	0	0.000607	0	0	0	0	0	0	0	2.52e-05		431.5	0	0	0.0499274	0.0020142	0.0094776	0		431.5	0	8.6e-06	0	0	0.0088906	0	0	0.000252	0	0	0	0		431.5
432.5	3.2e-07	0	0		432.5	0	0	8.45e-06	0	0	0		432.5	0	0	0	0.0004892	0	0	0	0	0	0	0	2.18e-05		432.5	0	0	0.0514322	0.0019878	0.008625	0		432.5	0	8.8e-06	0	0	0.0087076	0	0	0.000194	0	0	0	0		432.5
433.5	2.4e-07	0	0		433.5	0	0	1.13e-05	0	0	0		433.5	0	0	0	0.0003918	0	0	0	0	0	0	0	1.89e-05		433.5	0	0	0.0523076	0.0019614	0.0077938	0		433.5	0	8.8e-06	0	0	0.008493	0	0	0.000148	0	0	0	0		433.5
434.5	1.6e-07	0	0		434.5	0	0	1.495e-05	0	0	0		434.5	0	0	0	0.0003118	0	0	0	0	0	0	0	1.63e-05		434.5	0	0	0.0525092	0.001935	0.0069936	0		434.5	0	9e-06	0	0	0.0082492	0	0	0.0001118	0	0	0	0		434.5
435.5	1.6e-07	0	0		435.5	0	0	1.965e-05	0	0	0		435.5	0	0	0	0.0002466	0	0	0	0	0	0	0	1.41e-05		435.5	0	0	0.0520178	0.0019082	0.0062314	0		435.5	0	9e-06	0	0	0.007979	0	0	8.37e-05	0	0	0	0		435.5
436.5	1.6e-07	0	0		436.5	0	0	2.565e-05	0	0	0		436.5	0	0	0	0.0001939	0	0	0	0	0	0	0	1.21e-05		436.5	0	0	0.0508426	0.0018812	0.0055138	0		436.5	0	9.2e-06	0	0	0.0076856	0	0	6.21e-05	0	0	0	0		436.5
437.5	8e-08	0	0		437.5	0	0	3.32e-05	0	0	0		437.5	0	0	0	0.0001515	0	0	0	0	0	0	0	1.04e-05		437.5	0	0	0.04902	0.0018534	0.004845	0		437.5	0	9.2e-06	0	0	0.0073722	0	0	4.56e-05	0	0	0	0		437.5
438.5	8e-08	0	0		438.5	0	0	4.26e-05	0	0	0		438.5	0	0	0	0.0001177	0	0	0	0	0	0	0	8.9e-06		438.5	0	0	0.0466128	0.0018248	0.0042278	0		438.5	0	9.4e-06	0	0	0.0070422	0	0	3.32e-05	0	0	0	0		438.5
439.5	0	0	0		439.5	0	0	5.425e-05	0	0	0		439.5	0	0	0	9.09e-05	0	0	0	0	0	0	0	7.6e-06		439.5	0	0	0.0437058	0.0017956	0.0036638	0		439.5	0	9.4e-06	0	0	0.006699	0	0	2.4e-05	0	0	0	0		439.5
440.5	0	0	0		440.5	0	0	6.85e-05	0	0	0		440.5	0	0	0	6.98e-05	0	0	0	0	0	0	0	6.5e-06		440.5	0	0	0.040401	0.0017652	0.0031534	0		440.5	0	9.6e-06	0	0	0.0063462	0	0	1.72e-05	0	0	0	0		440.5
441.5	0	0	0		441.5	0	0	8.58e-05	0	0	0		441.5	0	0	0	5.33e-05	0	0	0	0	0	0	0	5.6e-06		441.5	0	0	0.0368122	0.0017338	0.0026954	0		441.5	0	9.6e-06	0	0	0.005987	0	0	1.22e-05	0	0	0	0		441.5
442.5	0	0	0		442.5	0	0	0.00010655	0	0	0		442.5	0	0	0	4.04e-05	0	0	0	0	0	0	0	4.7e-06		442.5	0	0	0.0330564	0.0017012	0.0022884	0		442.5	0	9.8e-06	0	0	0.005625	0	0	8.5e-06	0	0	0	0		442.5
443.5	0	0	0		443.5	0	0	0.0001312	0	0	0		443.5	0	0	0	3.05e-05	0	0	0	0	0	0	0	4e-06		443.5	0	0	0.0292492	0.0016672	0.0019296	0		443.5	0	9.8e-06	0	0	0.0052628	0	1e-07	5.9e-06	0	0	0	0		443.5
444.5	0	0	0		444.5	0	0	0.0001602	0	0	0		444.5	0	0	0	2.29e-05	0	0	0	0	0	0	0	3.4e-06		444.5	0	0	0.0254972	0.001632	0.001616	0		444.5	0	1e-05	0	0	0.0049038	0	1e-07	4.1e-06	0	0	0	0		444.5
445.5	0	0	0		445.5	0	0	0.0001939	0	0	0		445.5	0	0	0	1.71e-05	0	0	0	0	0	0	0	2.9e-06		445.5	0	0	0.021894	0.0015956	0.0013444	0		445.5	0	1.02e-05	0	0	0.0045504	0	2e-07	2.8e-06	0	0	0	0		445.5
446.5	0	0	0		446.5	0	0	0.0002327	0	0	0		446.5	0	0	0	1.27e-05	0	0	0	0	0	0	0	2.5e-06		446.5	0	0	0.0185158	0.0015576	0.0011108	0		446.5	0	1.02e-05	0	0	0.0042052	0	2e-07	1.9e-06	0	0	0	0		446.5
447.5	0	0	0		447.5	0	0	0.0002769	0	0	0		447.5	0	0	0	9.4e-06	0	0	0	0	0	0	0	2.1e-06		447.5	0	0	0.01542	0.0015184	0.0009118	0		447.5	0	1.04e-05	0	0	0.0038704	0	3e-07	1.3e-06	0	0	0	0		447.5
448.5	0	0	0		448.5	0	0	0.00032665	0	0	0		448.5	0	0	0	6.9e-06	0	0	0	0	0	0	0	1.8e-06		448.5	0	0	0.0126442	0.0014778	0.0007434	0		448.5	0	1.04e-05	0	0	0.0035476	0	3e-07	8e-07	0	0	0	0		448.5
449.5	0	0	0		449.5	0	0	0.000382	0	0	0		449.5	0	0	0	5.1e-06	0	0	0	0	0	0	0	1.5e-06		449.5	0	0	0.010207	0.0014358	0.000602	0		449.5	0	1.06e-05	0	0	0.0032384	0	4e-07	6e-07	0	0	0	0		449.5
450.5	0	0	0		450.5	0	0	0.0004429	0	0	0		450.5	0	0	0	3.7e-06	0	0	0	0	0	0	0	1.3e-06		450.5	0	0	0.0081106	0.0013926	0.0004844	0		450.5	0	1.06e-05	0	0	0.0029442	0	5e-07	4e-07	0	0	0	0		450.5
451.5	0	0	0		451.5	0	0	0.0005091	0	0	0		451.5	0	0	0	2.7e-06	0	0	0	0	0	0	0	1.1e-06		451.5	0	0	0.006343	0.0013482	0.0003872	0		451.5	0	1.08e-05	0	0	0.0026658	0	6e-07	2e-07	0	0	0	0		451.5
452.5	0	0	0		452.5	0	0	0.0005802	0	0	0		452.5	0	0	0	1.9e-06	0	0	0	0	0	0	0	9e-07		452.5	0	0	0.004882	0.0013026	0.0003074	0		452.5	0	1.08e-05	0	0	0.002404	0	8e-07	2e-07	0	0	0	0		452.5
453.5	0	0	0		453.5	0	0	0.00065555	0	0	0		453.5	0	0	0	1.4e-06	0	0	0	0	0	0	0	7e-07		453.5	0	0	0.0036972	0.0012562	0.0002426	0		453.5	0	1.08e-05	0	0	0.0021592	0	9e-07	0	0	0	0	0		453.5
454.5	0	0	0		454.5	0	0	0.00073445	0	0	0		454.5	0	0	0	1e-06	0	0	0	0	0	0	0	6e-07		454.5	0	0	0.0027548	0.0012088	0.0001902	0		454.5	0	1.1e-05	0	0	0.0019316	0	1.1e-06	0	0	0	0	0		454.5
455.5	0	0	0		455.5	0	0	0.0008158	0	0	0		455.5	0	0	0	7e-07	0	0	0	0	0	0	0	5e-07		455.5	0	0	0.0020194	0.0011606	0.000148	0		455.5	0	1.1e-05	0	0	0.001721	0	1.4e-06	0	0	0	0	0		455.5
456.5	0	0	0		456.5	0	0	0.00089855	0	0	0		456.5	0	0	0	5e-07	0	0	0	0	0	0	0	4e-07		456.5	0	0	0.0014562	0.0011118	0.0001146	0		456.5	0	1.12e-05	0	0	0.0015272	0	1.7e-06	0	0	0	0	0		456.5
457.5	0	0	0		457.5	0	0	0.00098145	0	0	0		457.5	0	0	0	4e-07	0	0	0	0	0	0	0	4e-07		457.5	0	0	0.0010328	0.0010626	8.8e-05	0		457.5	0	1.12e-05	0	0	0.0013498	0	2.1e-06	0	0	0	0	0		457.5
458.5	0	0	0		458.5	0	0	0.00106305	0	0	0		458.5	0	0	0	2e-07	0	0	0	0	0	0	0	3e-07		458.5	0	0	0.0007206	0.001013	6.72e-05	0		458.5	0	1.12e-05	0	0	0.0011884	0	2.5e-06	0	0	0	0	0		458.5
459.5	0	0	0		459.5	0	0	0.00114195	0	0	0		459.5	0	0	0	2e-07	0	0	0	0	0	0	0	3e-07		459.5	0	0	0.0004944	0.0009634	5.1e-05	0		459.5	0	1.14e-05	0	0	0.001042	0	3e-06	0	0	0	0	0		459.5
460.5	0	0	0		460.5	0	0	0.00121665	0	0	0		460.5	0	0	0	1e-07	0	0	0	0	0	0	0	2e-07		460.5	0	0	0.0003334	0.0009138	3.86e-05	0		460.5	0	1.14e-05	0	0	0.0009102	0	3.6e-06	0	0	0	0	0		460.5
461.5	0	0	0		461.5	0	0	0.00128575	0	0	0		461.5	0	0	0	0	0	0	0	0	0	0	0	2e-07		461.5	0	0	0.0002212	0.0008646	2.88e-05	0		461.5	0	1.14e-05	0	0	0.0007918	0	4.4e-06	0	0	0	0	0		461.5
462.5	0	0	0		462.5	0	0	0.0013479	0	0	0		462.5	0	0	0	0	0	0	0	0	0	0	0	2e-07		462.5	0	0	0.0001444	0.0008158	2.16e-05	0		462.5	0	1.16e-05	0	0	0.0006862	0	5.3e-06	0	0	0	0	0		462.5
463.5	0	0	0		463.5	0	0	0.00140185	0	0	0		463.5	0	0	0	0	0	0	0	0	0	0	0	1e-07		463.5	0	0	9.26e-05	0.0007676	1.6e-05	0		463.5	0	1.16e-05	0	0	0.0005924	0	6.3e-06	0	0	0	0	0		463.5
464.5	0	0	0		464.5	0	0	0.00144655	0	0	0		464.5	0	0	0	0	0	0	0	0	0	0	0	1e-07		464.5	0	0	5.84e-05	0.0007204	1.18e-05	0		464.5	0	1.16e-05	0	0	0.0005094	0	7.5e-06	0	0	0	0	0		464.5
465.5	0	0	0		465.5	0	0	0.0014811	0	0	0		465.5	0	0	0	0	0	0	0	0	0	0	0	0		465.5	0	0	3.62e-05	0.000674	8.6e-06	0		465.5	0	1.16e-05	0	0	0.0004362	0	9e-06	0	0	0	0	0		465.5
466.5	0	0	0		466.5	0	0	0.0015049	0	0	0		466.5	0	0	0	0	0	0	0	0	0	0	0	0		466.5	0	0	2.2e-05	0.0006286	6.2e-06	0		466.5	0	1.18e-05	0	0	0.0003722	0	1.07e-05	0	0	0	0	0		466.5
467.5	0	0	0		467.5	0	0	0.00151755	0	0	0		467.5	0	0	0	0	0	0	0	0	0	0	0	0		467.5	0	0	1.32e-05	0.0005848	4.4e-06	0		467.5	0	1.18e-05	0	0	0.0003164	0	1.26e-05	0	0	0	0	0		467.5
468.5	0	0	0		468.5	0	0	0.001519	0	0	0		468.5	0	0	0	0	0	0	0	0	0	0	0	0		468.5	0	0	7.8e-06	0.0005422	3.2e-06	0		468.5	0	1.18e-05	0	0	0.0002678	0	1.5e-05	0	0	0	0	0		468.5
469.5	0	0	0		469.5	0	0	0.00150935	0	0	0		469.5	0	0	0	0	0	0	0	0	0	0	0	0		469.5	0	0	4.4e-06	0.0005012	2.2e-06	0		469.5	0	1.18e-05	0	0	0.000226	0	1.76e-05	0	0	0	0	0		469.5
470.5	0	0	0		470.5	0	0	0.00148905	0	0	0		470.5	0	0	0	0	0	0	0	0	0	0	0	0		470.5	0	0	2.6e-06	0.0004618	1.6e-06	0		470.5	0	1.18e-05	0	0	0.0001898	0	2.07e-05	0	0	0	0	0		470.5
471.5	0	0	0		471.5	0	0	0.00145865	0	0	0		471.5	0	0	0	0	0	0	0	0	0	0	0	0		471.5	0	0	1.4e-06	0.0004242	1.2e-06	0		471.5	0	1.18e-05	0	0	0.000159	0	2.43e-05	0	0	0	0	0		471.5
472.5	0	0	0		472.5	0	0	0.00141905	0	0	0		472.5	0	0	0	0	0	0	0	0	0	0	0	0		472.5	0	0	8e-07	0.0003882	8e-07	0		472.5	0	1.18e-05	0	0	0.0001326	0	2.85e-05	0	0	0	0	0		472.5
473.5	0	0	0		473.5	0	0	0.00137115	0	0	0		473.5	0	0	0	0	0	0	0	0	0	0	0	0		473.5	0	0	4e-07	0.0003542	6e-07	0		473.5	0	1.18e-05	0	0	0.0001102	0	3.32e-05	0	0	0	0	0		473.5
474.5	0	0	0		474.5	0	0	0.0013161	0	0	0		474.5	0	0	0	0	0	0	0	0	0	0	0	0		474.5	0	0	2e-07	0.0003222	4e-07	0		474.5	0	1.18e-05	0	0	9.12e-05	0	3.87e-05	0	0	0	0	0		474.5
475.5	0	0	0		475.5	0	0	0.00125505	0	0	0		475.5	0	0	0	0	0	0	0	0	0	0	0	0		475.5	0	0	0	0.000292	2e-07	0		475.5	0	1.18e-05	0	0	7.52e-05	0	4.49e-05	0	0	0	0	0		475.5
476.5	0	0	0		476.5	0	0	0.0011893	0	0	0		476.5	0	0	0	0	0	0	0	0	0	0	0	0		476.5	0	0	0	0.0002638	0	0		476.5	0	1.18e-05	0	0	6.18e-05	0	5.19e-05	0	0	0	0	0		476.5
477.5	0	0	0		477.5	0	0	0.00112	0	0	0		477.5	0	0	0	0	0	0	0	0	0	0	0	0		477.5	0	0	0	0.0002374	0	0		477.5	0	1.18e-05	0	0	5.06e-05	0	5.99e-05	0	0	0	0	0		477.5
478.5	0	0	0		478.5	0	0	0.00104845	0	0	0		478.5	0	0	0	0	0	0	0	0	0	0	0	0		478.5	0	0	0	0.000213	0	0		478.5	0	1.18e-05	0	0	4.12e-05	0	6.9e-05	0	0	0	0	0		478.5
479.5	0	0	0		479.5	0	0	0.0009757	0	0	0		479.5	0	0	0	0	0	0	0	0	0	0	0	0		479.5	0	0	0	0.0001904	0	0		479.5	0	1.18e-05	0	0	3.34e-05	0	7.92e-05	0	0	0	0	0		479.5
480.5	0	0	0		480.5	0	0	0.0009028	0	0	0		480.5	0	0	0	0	0	0	0	0	0	0	0	0		480.5	0	0	0	0.0001696	0	0		480.5	0	1.18e-05	0	0	2.72e-05	0	9.07e-05	0	0	0	0	0		480.5
481.5	0	0	0		481.5	0	0	0.0008308	0	0	0		481.5	0	0	0	0	0	0	0	0	0	0	0	0		481.5	0	0	0	0.0001504	0	0		481.5	0	1.16e-05	0	0	2.18e-05	0	0.0001035	0	0	0	0	0		481.5
482.5	0	0	0		482.5	0	0	0.00076045	0	0	0		482.5	0	0	0	0	0	0	0	0	0	0	0	0		482.5	0	0	0	0.000133	0	0		482.5	0	1.16e-05	0	0	1.76e-05	0	0.0001178	0	0	0	0	0		482.5
483.5	0	0	0		483.5	0	0	0.00069245	0	0	0		483.5	0	0	0	0	0	0	0	0	0	0	0	0		483.5	0	0	0	0.0001172	0	0		483.5	0	1.16e-05	0	0	1.4e-05	0	0.0001337	0	0	0	0	0		483.5
484.5	0	0	0		484.5	0	0	0.0006274	0	0	0		484.5	0	0	0	0	0	0	0	0	0	0	0	0		484.5	0	0	0	0.0001028	0	0		484.5	0	1.16e-05	0	0	1.12e-05	0	0.0001513	0	0	0	0	0		484.5
485.5	0	0	0		485.5	0	0	0.00056575	0	0	0		485.5	0	0	0	0	0	0	0	0	0	0	0	0		485.5	0	0	0	9e-05	0	0		485.5	0	1.14e-05	0	0	9e-06	0	0.0001708	0	0	0	0	0		485.5
486.5	0	0	0		486.5	0	0	0.0005078	0	0	0		486.5	0	0	0	0	0	0	0	0	0	0	0	0		486.5	0	0	0	7.84e-05	0	0		486.5	0	1.14e-05	0	0	7e-06	0	0.0001922	0	0	0	0	0		486.5
487.5	0	0	0		487.5	0	0	0.0004538	0	0	0		487.5	0	0	0	0	0	0	0	0	0	0	0	0		487.5	0	0	0	6.8e-05	0	0		487.5	0	1.14e-05	0	0	5.6e-06	0	0.0002157	0	0	0	0	0		487.5
488.5	0	0	0		488.5	0	0	0.0004038	0	0	0		488.5	0	0	0	0	0	0	0	0	0	0	0	0		488.5	0	0	0	5.88e-05	0	0		488.5	0	1.12e-05	0	0	4.4e-06	0	0.0002414	0	0	0	0	0		488.5
489.5	0	0	0		489.5	0	0	0.00035785	0	0	0		489.5	0	0	0	0	0	0	0	0	0	0	0	0		489.5	0	0	0	5.06e-05	0	0		489.5	0	1.12e-05	0	0	3.4e-06	0	0.0002693	0	0	0	0	0		489.5
490.5	0	0	0		490.5	0	0	0.00031595	0	0	0		490.5	0	0	0	0	0	0	0	0	0	0	0	0		490.5	0	0	0	4.36e-05	0	0		490.5	0	1.1e-05	0	0	2.6e-06	0	0.0002997	0	0	0	0	0		490.5
491.5	0	0	0		491.5	0	0	0.00027795	0	0	0		491.5	0	0	0	0	0	0	0	0	0	0	0	0		491.5	0	0	0	3.72e-05	0	0		491.5	0	1.1e-05	0	0	2e-06	0	0.0003325	0	0	0	0	0		491.5
492.5	0	0	0		492.5	0	0	0.0002437	0	0	0		492.5	0	0	0	0	0	0	0	0	0	0	0	0		492.5	0	0	0	3.16e-05	0	0		492.5	0	1.08e-05	0	0	1.6e-06	0	0.0003678	0	0	0	0	0		492.5
493.5	0	0	0		493.5	0	0	0.00021295	0	0	0		493.5	0	0	0	0	0	0	0	0	0	0	0	0		493.5	0	0	0	2.68e-05	0	0		493.5	0	1.08e-05	0	0	1.2e-06	0	0.0004057	0	0	0	0	0		493.5
494.5	0	0	0		494.5	0	0	0.00018555	0	0	0		494.5	0	0	0	0	0	0	0	0	0	0	0	0		494.5	0	0	0	2.28e-05	0	0		494.5	0	1.06e-05	0	0	1e-06	0	0.0004462	0	0	0	0	0		494.5
495.5	0	0	0		495.5	0	0	0.00016125	0	0	0		495.5	0	0	0	0	0	0	0	0	0	0	0	0		495.5	0	0	0	1.92e-05	0	0		495.5	0	1.06e-05	0	0	8e-07	0	0.0004894	0	0	0	0	0		495.5
496.5	0	0	0		496.5	0	0	0.00013975	0	0	0		496.5	0	0	0	0	0	0	0	0	0	0	0	0		496.5	0	0	0	1.6e-05	0	0		496.5	0	1.04e-05	0	0	6e-07	0	0.0005351	0	0	0	0	0		496.5
497.5	0	0	0		497.5	0	0	0.0001208	0	0	0		497.5	0	0	0	0	0	0	0	0	0	0	0	0		497.5	0	0	0	1.34e-05	0	0		497.5	0	1.04e-05	0	0	4e-07	0	0.0005835	0	0	0	0	0		497.5
498.5	0	0	0		498.5	0	0	0.00010425	0	0	0		498.5	0	0	0	0	0	0	0	0	0	0	0	0		498.5	0	0	0	1.12e-05	0	0		498.5	0	1.02e-05	0	0	4e-07	0	0.0006345	0	0	0	0	0		498.5
499.5	0	0	0		499.5	0	0	8.98e-05	0	0	0		499.5	0	0	0	0	0	0	0	0	0	0	0	0		499.5	0	0	0	9.2e-06	0	0		499.5	0	1e-05	0	0	2e-07	0	0.0006878	0	0	0	0	0		499.5
500.5	0	0	0		500.5	0	0	7.72e-05	0	0	0		500.5	0	0	0	0	0	0	0	0	0	0	0	0		500.5	0	0	0	7.6e-06	0	0		500.5	0	1e-05	0	0	0	0	0.0007436	0	0	0	0	0		500.5
501.5	0	0	0		501.5	0	0	6.625e-05	0	0	0		501.5	0	0	0	0	0	0	0	0	0	0	0	0		501.5	0	0	0	6.2e-06	0	0		501.5	0	9.8e-06	0	0	0	0	0.0008015	0	0	0	0	0		501.5
502.5	0	0	0		502.5	0	0	5.68e-05	0	0	0		502.5	0	0	0	0	0	0	0	0	0	0	0	0		502.5	0	0	0	5.2e-06	0	0		502.5	0	9.6e-06	0	0	0	0	0.0008614	0	0	0	0	0		502.5
503.5	0	0	0		503.5	0	0	4.865e-05	0	0	0		503.5	0	0	0	0	0	0	0	0	0	0	0	0		503.5	0	0	0	4.2e-06	0	0		503.5	0	9.6e-06	0	0	0	0	0.0009232	0	0	0	0	0		503.5
504.5	0	0	0		504.5	0	0	4.165e-05	0	0	0		504.5	0	0	0	0	0	0	0	0	0	0	0	0		504.5	0	0	0	3.4e-06	0	0		504.5	0	9.4e-06	0	0	0	0	0.0009865	0	0	0	0	0		504.5
505.5	0	0	0		505.5	0	0	3.565e-05	0	0	0		505.5	0	0	0	0	0	0	0	0	0	0	0	0		505.5	0	0	0	2.8e-06	0	0		505.5	0	9.2e-06	0	0	0	0	0.0010512	0	0	0	0	0		505.5
506.5	0	0	0		506.5	0	0	3.05e-05	0	0	0		506.5	0	0	0	0	0	0	0	0	0	0	0	0		506.5	0	0	0	2.2e-06	0	0		506.5	0	9e-06	0	0	0	0	0.0011169	0	0	0	0	0		506.5
507.5	0	0	0		507.5	0	0	2.605e-05	0	0	0		507.5	0	0	0	0	0	0	0	0	0	0	0	0		507.5	0	0	0	1.8e-06	0	0		507.5	0	9e-06	0	0	0	0	0.0011832	0	0	0	0	0		507.5
508.5	0	0	0		508.5	0	0	2.23e-05	0	0	0		508.5	0	0	0	0	0	0	0	0	0	0	0	0		508.5	0	0	0	1.4e-06	0	0		508.5	0	8.8e-06	0	0	0	0	0.00125	0	0	0	0	0		508.5
509.5	0	0	0		509.5	0	0	1.91e-05	0	0	0		509.5	0	0	0	0	0	0	0	0	0	0	0	0		509.5	0	0	0	1.2e-06	0	0		509.5	0	8.6e-06	0	0	0	0	0.0013167	0	0	0	0	0		509.5
510.5	0	0	0		510.5	0	0	1.635e-05	0	0	0		510.5	0	0	0	0	0	0	0	0	0	0	0	0		510.5	0	0	0	1e-06	0	0		510.5	0	8.4e-06	0	0	0	0	0.001383	0	0	0	0	0		510.5
511.5	0	0	0		511.5	0	0	1.4e-05	0	0	0		511.5	0	0	0	0	0	0	0	0	0	0	0	0		511.5	0	0	0	8e-07	0	0		511.5	0	8.2e-06	0	0	0	0	0.0014485	0	0	0	0	0		511.5
512.5	0	0	0		512.5	0	0	1.2e-05	0	0	0		512.5	0	0	0	0	0	0	0	0	0	0	0	0		512.5	0	0	0	6e-07	0	0		512.5	0	8.2e-06	0	0	0	0	0.0015128	0	0	0	0	0		512.5
513.5	0	0	0		513.5	0	0	1.03e-05	0	0	0		513.5	0	0	0	0	0	0	0	0	0	0	0	0		513.5	0	0	0	4e-07	0	0		513.5	0	8e-06	0	0	0	0	0.0015754	0	0	0	0	0		513.5
514.5	0	0	0		514.5	0	0	8.85e-06	0	0	0		514.5	0	0	0	0	0	0	0	0	0	0	0	0		514.5	0	0	0	4e-07	0	0		514.5	0	7.8e-06	0	0	0	0	0.001636	0	0	0	0	0		514.5
515.5	0	0	0		515.5	0	0	7.65e-06	0	0	0		515.5	0	0	0	0	0	0	0	0	0	0	0	0		515.5	0	0	0	2e-07	0	0		515.5	0	7.6e-06	0	0	0	0	0.001694	0	0	0	0	0		515.5
516.5	0	0	0		516.5	0	0	6.6e-06	0	0	0		516.5	0	0	0	0	0	0	0	0	0	0	0	0		516.5	0	0	0	2e-07	0	0		516.5	0	7.4e-06	0	0	0	0	0.0017492	0	0	0	0	0		516.5
517.5	0	0	0		517.5	0	0	5.7e-06	0	0	0		517.5	0	0	0	0	0	0	0	0	0	0	0	0		517.5	0	0	0	0	0	0		517.5	0	7.4e-06	0	0	0	0	0.0018011	0	0	0	0	0		517.5
518.5	0	0	0		518.5	0	0	4.95e-06	0	0	0		518.5	0	0	0	0	0	0	0	0	0	0	0	0		518.5	0	0	0	0	0	0		518.5	0	7.2e-06	0	0	0	0	0.0018492	0	0	0	0	0		518.5
519.5	0	0	0		519.5	0	0	4.3e-06	0	0	0		519.5	0	0	0	0	0	0	0	0	0	0	0	0		519.5	0	0	0	0	0	0		519.5	0	7e-06	0	0	0	0	0.0018933	0	0	0	0	0		519.5
520.5	0	0	0		520.5	0	0	3.75e-06	0	0	0		520.5	0	0	0	0	0	0	0	0	0	0	0	0		520.5	0	0	0	0	0	0		520.5	0	6.8e-06	0	0	0	0	0.001933	0	0	0	0	0		520.5
521.5	0	0	0		521.5	0	0	3.3e-06	0	0	0		521.5	0	0	0	0	0	0	0	0	0	0	0	0		521.5	0	0	0	0	0	0		521.5	0	6.6e-06	0	0	0	0	0.001968	0	0	0	0	0		521.5
522.5	0	0	0		522.5	0	0	2.9e-06	0	0	0		522.5	0	0	0	0	0	0	0	0	0	0	0	0		522.5	0	0	0	0	0	0		522.5	0	6.6e-06	0	0	0	0	0.001998	0	0	0	0	0		522.5
523.5	0	0	0		523.5	0	0	2.55e-06	0	0	0		523.5	0	0	0	0	0	0	0	0	0	0	0	0		523.5	0	0	0	0	0	0		523.5	0	6.4e-06	0	0	0	0	0.0020228	0	0	0	0	0		523.5
524.5	0	0	0		524.5	0	0	2.25e-06	0	0	0		524.5	0	0	0	0	0	0	0	0	0	0	0	0		524.5	0	0	0	0	0	0		524.5	0	6.2e-06	0	0	0	0	0.0020422	0	0	0	0	0		524.5
525.5	0	0	0		525.5	0	0	2e-06	0	0	0		525.5	0	0	0	0	0	0	0	0	0	0	0	0		525.5	0	0	0	0	0	0		525.5	0	6e-06	0	0	0	0	0.0020561	0	0	0	0	0		525.5
526.5	0	0	0		526.5	0	0	1.75e-06	0	0	0		526.5	0	0	0	0	0	0	0	0	0	0	0	0		526.5	0	0	0	0	0	0		526.5	0	5.8e-06	0	0	0	0	0.0020643	0	0	0	0	0		526.5
527.5	0	0	0		527.5	0	0	1.6e-06	0	0	0		527.5	0	0	0	0	0	0	0	0	0	0	0	0		527.5	0	0	0	0	0	0		527.5	0	5.8e-06	0	0	0	0	0.0020668	0	0	0	0	0		527.5
528.5	0	0	0		528.5	0	0	1.4e-06	0	0	0		528.5	0	0	0	0	0	0	0	0	0	0	0	0		528.5	0	0	0	0	0	0		528.5	0	5.6e-06	0	0	0	0	0.0020636	0	0	0	0	0		528.5
529.5	0	0	0		529.5	0	0	1.3e-06	0	0	0		529.5	0	0	0	0	0	0	0	0	0	0	0	0		529.5	0	0	0	0	0	0		529.5	0	5.4e-06	0	0	0	0	0.0020547	0	0	0	0	0		529.5
530.5	0	0	0		530.5	0	0	1.15e-06	0	0	0		530.5	0	0	0	0	0	0	0	0	0	0	0	0		530.5	0	0	0	0	0	0		530.5	0	5.2e-06	0	0	0	0	0.0020402	0	0	0	0	0		530.5
531.5	0	0	0		531.5	0	0	1.05e-06	0	0	0		531.5	0	0	0	0	0	0	0	0	0	0	0	0		531.5	0	0	0	0	0	0		531.5	0	5.2e-06	0	0	0	0	0.0020203	0	0	0	0	0		531.5
532.5	0	0	0		532.5	0	0	9.5e-07	0	0	0		532.5	0	0	0	0	0	0	0	0	0	0	0	0		532.5	0	0	0	0	0	0		532.5	0	5e-06	0	0	0	0	0.0019951	0	0	0	0	0		532.5
533.5	0	0	0		533.5	0	0	9e-07	0	0	0		533.5	0	0	0	0	0	0	0	0	0	0	0	0		533.5	0	0	0	0	0	0		533.5	0	4.8e-06	0	0	0	0	0.0019649	0	0	0	0	0		533.5
534.5	0	0	0		534.5	0	0	8e-07	0	0	0		534.5	0	0	0	0	0	0	0	0	0	0	0	0		534.5	0	0	0	0	0	0		534.5	0	4.6e-06	0	0	0	0	0.0019298	0	0	0	0	0		534.5
535.5	0	0	0		535.5	0	0	7.5e-07	0	0	0		535.5	0	0	0	0	0	0	0	0	0	0	0	0		535.5	0	0	0	0	0	0		535.5	0	4.6e-06	0	0	0	0	0.0018903	0	0	0	0	0		535.5
536.5	0	0	0		536.5	0	0	7e-07	0	0	0		536.5	0	0	0	0	0	0	0	0	0	0	0	0		536.5	0	0	0	0	0	0		536.5	0	4.4e-06	0	0	0	0	0.0018465	0	0	0	0	0		536.5
537.5	0	0	0		537.5	0	0	6.5e-07	0	0	0		537.5	0	0	0	0	0	0	0	0	0	0	0	0		537.5	0	0	0	0	0	0		537.5	0	4.2e-06	0	0	0	0	0.0017989	0	0	0	0	0		537.5
538.5	0	0	0		538.5	0	0	6.5e-07	0	0	0		538.5	0	0	0	0	0	0	0	0	0	0	0	0		538.5	0	0	0	0	0	0		538.5	0	4.2e-06	0	0	0	0	0.0017478	0	0	0	0	0		538.5
539.5	0	0	0		539.5	0	0	6e-07	0	0	0		539.5	0	0	0	0	0	0	0	0	0	0	0	0		539.5	0	0	0	0	0	0		539.5	0	4e-06	0	0	0	0	0.0016936	0	0	0	0	0		539.5
540.5	0	0	0		540.5	0	0	5.5e-07	0	0	0		540.5	0	0	0	0	0	0	0	0	0	0	0	0		540.5	0	0	0	0	0	0		540.5	0	3.8e-06	0	0	0	0	0.0016366	0	0	0	0	0		540.5
541.5	0	0	0		541.5	0	0	5.5e-07	0	0	0		541.5	0	0	0	0	0	0	0	0	0	0	0	0		541.5	0	0	0	0	0	0		541.5	0	3.8e-06	0	0	0	0	0.0015774	0	0	0	0	0		541.5
542.5	0	0	0		542.5	0	0	5.5e-07	0	0	0		542.5	0	0	0	0	0	0	0	0	0	0	0	0		542.5	0	0	0	0	0	0		542.5	0	3.6e-06	0	0	0	0	0.0015163	0	0	0	0	0		542.5
543.5	0	0	0		543.5	0	0	5e-07	0	0	0		543.5	0	0	0	0	0	0	0	0	0	0	0	0		543.5	0	0	0	0	0	0		543.5	0	3.4e-06	0	0	0	0	0.0014536	0	0	0	0	0		543.5
544.5	0	0	0		544.5	0	0	5e-07	0	0	0		544.5	0	0	0	0	0	0	0	0	0	0	0	0		544.5	0	0	0	0	0	0		544.5	0	3.4e-06	0	0	0	0	0.0013899	0	0	0	0	0		544.5
545.5	0	0	0		545.5	0	0	5e-07	0	0	0		545.5	0	0	0	0	0	0	0	0	0	0	0	0		545.5	0	0	0	0	0	0		545.5	0	3.2e-06	0	0	0	0	0.0013255	0	0	0	0	0		545.5
546.5	0	0	0		546.5	0	0	5e-07	0	0	0		546.5	0	0	0	0	0	0	0	0	0	0	0	0		546.5	0	0	0	0	0	0		546.5	0	3.2e-06	0	0	0	0	0.0012607	0	0	0	0	0		546.5
547.5	0	0	0		547.5	0	0	5e-07	0	0	0		547.5	0	0	0	0	0	0	0	0	0	0	0	0		547.5	0	0	0	0	0	0		547.5	0	3e-06	0	0	0	0	0.001196	0	0	0	0	0		547.5
548.5	0	0	0		548.5	0	0	5e-07	0	0	0		548.5	0	0	0	0	0	0	0	0	0	0	0	0		548.5	0	0	0	0	0	0		548.5	0	3e-06	0	0	0	0	0.0011316	0	0	0	0	0		548.5
549.5	0	0	0		549.5	0	0	5e-07	0	0	0		549.5	0	0	0	0	0	0	0	0	0	0	0	0		549.5	0	0	0	0	0	0		549.5	0	2.8e-06	0	0	0	0	0.0010678	0	0	0	0	0		549.5
550.5	0	0	0		550.5	0	0	5e-07	0	0	0		550.5	0	0	0	0	0	0	0	0	0	0	0	0		550.5	0	0	0	0	0	0		550.5	0	2.6e-06	0	0	0	0	0.0010051	0	0	0	0	0		550.5
551.5	0	0	0		551.5	0	0	5e-07	0	0	0		551.5	0	0	0	0	0	0	0	0	0	0	0	0		551.5	0	0	0	0	0	0		551.5	0	2.6e-06	0	0	0	0	0.0009436	0	0	0	0	0		551.5
552.5	0	0	0		552.5	0	0	5e-07	0	0	0		552.5	0	0	0	0	0	0	0	0	0	0	0	0		552.5	0	0	0	0	0	0		552.5	0	2.4e-06	0	0	0	0	0.0008836	0	0	0	0	0		552.5
553.5	0	0	0		553.5	0	0	5.5e-07	0	0	0		553.5	0	0	0	0	0	0	0	0	0	0	0	0		553.5	0	0	0	0	0	0		553.5	0	2.4e-06	0	0	0	0	0.0008252	0	0	0	0	0		553.5
554.5	0	0	0		554.5	0	0	5.5e-07	0	0	0		554.5	0	0	0	0	0	0	0	0	0	0	0	0		554.5	0	0	0	0	0	0		554.5	0	2.2e-06	0	0	0	0	0.0007687	0	0	0	0	0		554.5
555.5	0	0	0		555.5	0	0	5.5e-07	0	0	0		555.5	0	0	0	0	0	0	0	0	0	0	0	0		555.5	0	0	0	0	0	0		555.5	0	2.2e-06	0	0	0	0	0.0007143	0	0	0	0	0		555.5
556.5	0	0	0		556.5	0	0	6e-07	0	0	0		556.5	0	0	0	0	0	0	0	0	0	0	0	0		556.5	0	0	0	0	0	0		556.5	0	2.2e-06	0	0	0	0	0.000662	0	0	0	0	0		556.5
557.5	0	0	0		557.5	0	0	6.5e-07	0	0	0		557.5	0	0	0	0	0	0	0	0	0	0	0	0		557.5	0	0	0	0	0	0		557.5	0	2e-06	0	0	0	0	0.000612	0	0	0	0	0		557.5
558.5	0	0	0		558.5	0	0	6.5e-07	0	0	0		558.5	0	0	0	0	0	0	0	0	0	0	0	0		558.5	0	0	0	0	0	0		558.5	0	2e-06	0	0	0	0	0.0005644	0	0	0	0	0		558.5
559.5	0	0	0		559.5	0	0	7e-07	0	0	0		559.5	0	0	0	0	0	0	0	0	0	0	0	0		559.5	0	0	0	0	0	0		559.5	0	1.8e-06	0	0	0	0	0.0005191	0	0	0	0	0		559.5
560.5	0	0	0		560.5	0	0	7.5e-07	0	0	0		560.5	0	0	0	0	0	0	0	0	0	0	0	0		560.5	0	0	0	0	0	0		560.5	0	1.8e-06	0	0	0	0	0.0004763	0	0	0	0	0		560.5
561.5	0	0	0		561.5	0	0	8.5e-07	0	0	0		561.5	0	0	0	0	0	0	0	0	0	0	0	0		561.5	0	0	0	0	0	0		561.5	0	1.8e-06	0	0	0	0	0.0004359	0	0	0	0	0		561.5
562.5	0	0	0		562.5	0	0	9e-07	0	0	5e-08		562.5	0	0	0	0	0	0	0	0	0	0	0	0		562.5	0	0	0	0	0	0		562.5	0	1.6e-06	0	0	0	0	0.0003979	0	0	0	0	0		562.5
563.5	0	0	0		563.5	0	0	1e-06	0	0	1.5e-07		563.5	0	0	0	0	0	0	0	0	0	0	0	0		563.5	0	0	0	0	0	0		563.5	0	1.6e-06	0	0	0	0	0.0003623	0	0	0	0	0		563.5
564.5	0	0	0		564.5	0	0	1.1e-06	0	0	2.5e-07		564.5	0	0	0	0	0	0	0	0	0	0	0	0		564.5	0	0	0	0	0	0		564.5	0	1.4e-06	0	0	0	0	0.0003291	0	0	0	0	0		564.5
565.5	0	0	0		565.5	0	0	1.2e-06	0	0	4.5e-07		565.5	0	0	0	0	0	0	0	0	0	0	0	0		565.5	0	0	0	0	0	0		565.5	0	1.4e-06	0	0	0	0	0.0002982	0	0	0	0	0		565.5
566.5	0	0	0		566.5	0	0	1.3e-06	0	0	8.5e-07		566.5	0	0	0	0	0	0	0	0	0	0	0	0		566.5	0	0	0	0	0	0		566.5	0	1.4e-06	0	0	0	0	0.0002695	0	0	0	0	0		566.5
567.5	0	0	0		567.5	0	0	1.45e-06	0	0	1.45e-06		567.5	0	0	0	0	0	0	0	0	0	0	0	0		567.5	0	0	0	0	0	0		567.5	0	1.4e-06	0	0	0	0	0.000243	0	0	0	0	0		567.5
568.5	0	0	0		568.5	0	0	1.6e-06	0	0	2.55e-06		568.5	0	0	0	0	0	0	0	0	0	0	0	0		568.5	0	0	0	0	0	0		568.5	0	1.2e-06	0	0	0	0	0.0002186	0	0	0	0	0		568.5
569.5	0	0	0		569.5	0	0	1.8e-06	0	0	4.35e-06		569.5	0	0	0	0	0	0	0	0	0	0	0	0		569.5	0	0	0	0	0	0		569.5	0	1.2e-06	0	0	0	0	0.0001961	0	0	0	0	0		569.5
570.5	0	0	0		570.5	0	0	2.05e-06	0	0	7.25e-06		570.5	0	0	0	0	0	0	0	0	0	0	0	0		570.5	0	0	0	0	0	0		570.5	0	1.2e-06	0	0	0	0	0.0001755	0	0	0	0	0		570.5
571.5	0	0	0		571.5	0	0	2.3e-06	0	0	1.19e-05		571.5	0	0	0	0	0	0	0	0	0	0	0	0		571.5	0	0	0	0	0	0		571.5	0	1e-06	0	0	0	0	0.0001567	0	0	0	0	0		571.5
572.5	0	0	0		572.5	0	0	2.6e-06	0	0	1.915e-05		572.5	0	0	0	0	0	0	0	0	0	0	0	0		572.5	0	0	0	0	0	0		572.5	0	1e-06	0	0	0	0	0.0001396	0	0	0	0	0		572.5
573.5	0	0	0		573.5	0	0	3e-06	0	0	3.03e-05		573.5	0	0	0	0	0	0	0	0	0	0	0	0		573.5	0	0	0	0	0	0		573.5	0	1e-06	0	0	0	0	0.000124	0	0	0	0	0		573.5
574.5	0	0	0		574.5	0	0	3.4e-06	0	0	4.705e-05		574.5	0	0	0	0	0	0	0	0	0	0	0	0		574.5	0	0	0	0	0	0		574.5	0	1e-06	0	0	0	0	0.0001099	0	0	0	0	0		574.5
575.5	0	0	0		575.5	0	0	3.9e-06	0	0	7.18e-05		575.5	0	0	0	0	0	0	0	0	0	0	0	0		575.5	0	0	0	0	0	0		575.5	0	8e-07	0	0	0	0	9.72e-05	0	0	0	0	0		575.5
576.5	0	0	0		576.5	0	0	4.5e-06	0	0	0.0001076		576.5	0	0	0	0	0	0	0	0	0	0	0	0		576.5	0	0	0	0	0	0		576.5	0	8e-07	0	0	0	0	8.58e-05	0	0	0	0	0		576.5
577.5	0	0	0		577.5	0	0	5.15e-06	0	0	0.0001584		577.5	0	0	0	0	0	0	0	0	0	0	0	0		577.5	0	0	0	0	0	0		577.5	0	8e-07	0	0	0	0	7.55e-05	0	0	0	0	0		577.5
578.5	0	0	0		578.5	0	0	6e-06	0	0	0.000229		578.5	0	0	0	0	0	0	0	0	0	0	0	0		578.5	0	0	0	0	0	0		578.5	0	8e-07	0	0	0	0	6.63e-05	0	0	0	0	0		578.5
579.5	0	0	0		579.5	0	0	6.95e-06	0	0	0.0003251		579.5	0	0	0	0	0	0	0	0	0	0	0	0		579.5	0	0	0	0	0	0		579.5	0	8e-07	0	0	0	0	5.8e-05	0	0	0	0	0		579.5
580.5	0	0	0		580.5	0	0	8.05e-06	0	0	0.0004534		580.5	0	0	0	0	0	0	0	0	0	0	0	0		580.5	0	0	0	0	0	0		580.5	0	6e-07	0	0	0	0	5.07e-05	0	0	0	0	0		580.5
581.5	0	0	0		581.5	0	0	9.35e-06	0	0	0.00062105		581.5	0	0	0	0	0	0	0	0	0	0	0	0		581.5	0	0	0	0	0	0		581.5	0	6e-07	0	0	0	0	4.42e-05	0	0	0	0	0		581.5
582.5	0	0	0		582.5	0	0	1.095e-05	0	0	0.0008356		582.5	0	0	0	0	0	0	0	0	0	0	0	0		582.5	0	0	0	0	0	0		582.5	0	6e-07	0	0	0	0	3.85e-05	0	0	0	0	0		582.5
583.5	0	0	0		583.5	0	0	1.28e-05	0	0	0.00110445		583.5	0	0	0	0	0	0	0	0	0	0	0	0		583.5	0	0	0	0	0	0		583.5	0	6e-07	0	0	0	0	3.34e-05	0	0	0	0	0		583.5
584.5	0	0	0		584.5	0	0	1.495e-05	0	0	0.001434		584.5	0	0	0	0	0	0	0	0	0	0	0	0		584.5	0	0	0	0	0	0		584.5	0	6e-07	0	0	0	0	2.89e-05	0	0	0	0	0		584.5
585.5	0	0	0		585.5	0	0	1.75e-05	0	0	0.00182915		585.5	0	0	0	0	0	0	0	0	0	0	0	0		585.5	0	0	0	0	0	0		585.5	0	6e-07	0	0	0	0	2.49e-05	0	0	0	0	0		585.5
586.5	0	0	0		586.5	0	0	2.055e-05	0	0	0.0022922		586.5	0	0	0	0	0	0	0	0	0	0	0	0		586.5	0	0	0	0	0	0		586.5	0	4e-07	0	0	0	0	2.15e-05	0	0	0	0	0		586.5
587.5	0	0	0		587.5	0	0	2.415e-05	0	0	0.00282215		587.5	0	0	0	0	0	0	0	0	0	0	0	0		587.5	0	0	0	0	0	0		587.5	0	4e-07	0	0	0	0	1.85e-05	0	0	0	0	0		587.5
588.5	0	0	0		588.5	0	0	2.84e-05	0	0	0.0034139		588.5	0	0	0	0	0	0	0	0	0	0	0	0		588.5	0	0	0	0	0	0		588.5	0	4e-07	0	0	0	0	1.59e-05	0	0	0	0	0		588.5
589.5	0	0	0		589.5	0	0	3.34e-05	0	0	0.00405765		589.5	0	0	0	0	0	0	0	0	0	0	0	0		589.5	0	0	0	0	0	0		589.5	0	4e-07	0	0	0	0	1.36e-05	0	0	0	0	0		589.5
590.5	0	0	0		590.5	0	0	3.925e-05	0	0	0.00473895		590.5	0	0	0	0	0	0	0	0	0	0	0	0		590.5	0	0	0	0	0	0		590.5	0	4e-07	0	0	0	0	1.16e-05	0	0	0	0	0		590.5
591.5	0	0	0		591.5	0	0	4.62e-05	0	0	0.0054386		591.5	0	0	0	0	0	0	0	0	0	0	0	0		591.5	0	0	0	0	0	0		591.5	0	4e-07	0	0	0	0	9.9e-06	0	0	0	0	0		591.5
592.5	0	0	0		592.5	0	0	5.44e-05	0	0	0.00613345		592.5	0	0	0	0	0	0	0	0	0	0	0	0		592.5	0	0	0	0	0	0		592.5	0	4e-07	0	0	0	0	8.4e-06	0	0	0	0	0		592.5
593.5	0	0	0		593.5	0	0	6.4e-05	0	0	0.00679775		593.5	0	0	0	0	0	0	0	0	0	0	0	0		593.5	0	0	0	0	0	0		593.5	0	4e-07	0	0	0	0	7.1e-06	0	0	0	0	0		593.5
594.5	0	0	0		594.5	0	0	7.525e-05	0	0	0.00740425		594.5	0	0	0	0	0	0	0	0	0	0	0	0		594.5	0	0	0	0	0	0		594.5	0	4e-07	0	0	0	0	6e-06	0	0	0	0	0		594.5
595.5	0	0	0		595.5	0	0	8.84e-05	0	0	0.00792635		595.5	0	0	0	0	0	0	0	0	0	0	0	0		595.5	0	0	0	0	0	0		595.5	0	2e-07	0	0	0	0	5.1e-06	0	0	0	0	0		595.5
596.5	0	0	0		596.5	0	0	0.00010385	0	0	0.0083399		596.5	0	0	0	0	0	0	0	0	0	0	0	0		596.5	0	0	0	0	0	0		596.5	0	2e-07	0	0	0	0	4.3e-06	0	0	0	0	0		596.5
597.5	0	0	0		597.5	0	0	0.0001218	0	0	0.0086252		597.5	0	0	0	0	0	0	0	0	0	0	0	0		597.5	0	0	0	0	0	0		597.5	0	2e-07	0	0	0	0	3.6e-06	0	0	0	0	0		597.5
598.5	0	0	0		598.5	0	0	0.00014275	0	0	0.00876825		598.5	0	0	0	0	0	0	0	0	0	0	0	0		598.5	0	0	0	0	0	0		598.5	0	2e-07	0	0	0	0	3e-06	0	0	0	0	0		598.5
599.5	0	0	0		599.5	0	0	0.000167	0	0	0.0087623		599.5	0	0	0	0	0	0	0	0	0	0	0	1e-07		599.5	0	0	0	0	0	0		599.5	0	2e-07	0	0	0	0	2.5e-06	0	0	0	0	0		599.5
600.5	0	0	0		600.5	0	0	0.00019515	0	0	0.008608		600.5	0	0	0	0	0	0	0	0	0	0	0	1e-07		600.5	0	0	0	0	0	0		600.5	0	2e-07	0	0	0	0	2.1e-06	0	0	0	0	0		600.5
601.5	0	0	0		601.5	0	0	0.0002276	0	0	0.00831355		601.5	0	0	0	0	0	0	0	0	0	0	0	1e-07		601.5	0	0	0	0	0	0		601.5	0	2e-07	0	0	0	0	1.8e-06	0	0	0	0	0		601.5
602.5	0	0	0		602.5	0	0	0.00026495	0	0	0.00789395		602.5	0	0	0	0	0	0	0	0	0	0	0	2e-07		602.5	0	0	0	0	0	0		602.5	0	0	0	0	0	0	1.5e-06	0	0	0	0	0		602.5
603.5	0	0	0		603.5	0	0	0.0003078	0	0	0.0073696		603.5	0	0	0	0	0	0	0	0	0	0	0	2e-07		603.5	0	0	0	0	0	0		603.5	0	0	0	0	0	0	1.2e-06	0	0	0	0	0		603.5
604.5	0	0	0		604.5	0	0	0.00035675	0	0	0.00676485		604.5	0	0	0	0	0	0	0	0	0	0	0	2e-07		604.5	0	0	0	0	0	0		604.5	0	0	0	0	0	0	1e-06	0	0	0	0	0		604.5
605.5	0	0	0		605.5	0	0	0.0004125	0	0	0.00610605		605.5	0	0	0	0	0	0	0	0	0	0	0	2e-07		605.5	0	0	0	0	0	0		605.5	0	0	0	0	0	0	8e-07	0	0	0	0	0		605.5
606.5	0	0	0		606.5	0	0	0.0004757	0	0	0.0054196		606.5	0	0	0	0	0	0	0	0	0	0	0	3e-07		606.5	0	0	0	0	0	0		606.5	0	0	0	0	0	0	7e-07	0	0	0	0	0		606.5
607.5	0	0	0		607.5	0	0	0.00054705	0	0	0.0047305		607.5	0	0	0	0	0	0	0	0	0	0	0	3e-07		607.5	0	0	0	0	0	0		607.5	0	0	0	0	0	0	6e-07	0	0	0	0	0		607.5
608.5	0	0	0		608.5	0	0	0.00062725	0	0	0.00406065		608.5	0	0	0	0	0	0	0	0	0	0	0	3e-07		608.5	0	0	0	0	0	0		608.5	0	0	0	0	0	0	5e-07	0	0	0	0	0		608.5
609.5	0	0	0		609.5	0	0	0.00071695	0	0	0.0034281		609.5	0	0	0	0	0	0	0	0	0	0	0	4e-07		609.5	0	0	0	0	0	0		609.5	0	0	0	0	0	0	4e-07	0	0	0	0	0		609.5
610.5	0	0	0		610.5	0	0	0.00081685	0	0	0.0028465		610.5	0	0	0	0	0	0	0	0	0	0	0	4e-07		610.5	0	0	0	0	0	0		610.5	0	0	0	0	0	0	3e-07	0	0	0	0	0		610.5
611.5	0	0	0		611.5	0	0	0.0009275	0	0	0.00232475		611.5	0	0	0	0	0	0	0	0	0	0	0	5e-07		611.5	0	0	0	0	0	0		611.5	0	0	0	0	0	0	3e-07	0	0	0	0	0		611.5
612.5	0	0	0		612.5	0	0	0.00104935	0	0	0.0018676		612.5	0	0	0	0	0	0	0	0	0	0	0	5e-07		612.5	0	0	0	0	0	0		612.5	0	0	0	0	0	0	2e-07	0	0	0	0	0		612.5
613.5	0	0	0		613.5	0	0	0.0011828	0	0	0.0014759		613.5	0	0	0	0	0	0	0	0	0	0	0	6e-07		613.5	0	0	0	0	0	0		613.5	0	0	0	0	0	0	2e-07	0	0	0	0	0		613.5
614.5	0	0	0		614.5	0	0	0.00132805	0	0	0.0011474		614.5	0	0	0	0	0	0	0	0	0	0	0	7e-07		614.5	0	0	0	0	0	0		614.5	0	0	0	0	0	0	1e-07	0	0	0	0	0		614.5
615.5	0	0	0		615.5	0	0	0.00148515	0	0	0.0008775		615.5	0	0	0	0	0	0	0	0	0	0	0	8e-07		615.5	0	0	0	0	0	0		615.5	0	0	0	0	0	0	1e-07	0	0	0	0	0		615.5
616.5	0	0	0		616.5	0	0	0.00165395	0	0	0.0006603		616.5	0	0	0	0	0	0	0	0	0	0	0	9e-07		616.5	0	0	0	0	0	0		616.5	0	0	0	0	0	0	0	0	0	0	0	0		616.5
617.5	0	0	0		617.5	0	0	0.00183405	0	0	0.00048885		617.5	0	0	0	0	0	0	0	0	0	0	0	1e-06		617.5	0	0	0	0	0	0		617.5	0	0	0	0	0	0	0	0	0	0	0	0		617.5
618.5	0	0	0		618.5	0	0	0.0020247	0	0	0.0003561		618.5	0	0	0	0	0	0	0	0	0	0	0	1.1e-06		618.5	0	0	0	0	0	0		618.5	0	0	0	0	0	0	0	0	0	0	0	0		618.5
619.5	0	0	0		619.5	0	0	0.00222505	0	0	0.00025525		619.5	0	0	0	0	0	0	0	0	0	0	0	1.2e-06		619.5	0	0	0	0	0	0		619.5	0	0	0	0	0	0	0	0	0	0	0	0		619.5
620.5	0	0	0		620.5	0	0	0.0024337	0	0	0.00018005		620.5	0	0	0	0	0	0	0	0	0	0	0	1.4e-06		620.5	0	0	0	0	0	0		620.5	0	0	0	0	0	0	0	0	0	0	0	0		620.5
621.5	0	0	0		621.5	0	0	0.00264915	0	0	0.00012495		621.5	0	0	0	0	0	0	0	0	0	0	0	1.6e-06		621.5	0	0	0	0	0	0		621.5	0	0	0	0	0	0	0	0	0	0	0	0		621.5
622.5	0	0	0		622.5	0	0	0.0028694	0	0	8.535e-05		622.5	0	0	0	0	0	0	0	0	0	0	0	1.8e-06		622.5	0	0	0	0	0	0		622.5	0	0	0	0	0	0	0	0	0	0	0	0		622.5
623.5	0	0	0		623.5	0	0	0.0030923	0	0	5.74e-05		623.5	0	0	0	0	0	0	0	0	0	0	0	2e-06		623.5	0	0	0	0	0	0		623.5	0	0	0	0	0	0	0	0	0	0	0	0		623.5
624.5	0	0	0		624.5	0	0	0.00331525	0	0	3.8e-05		624.5	0	0	0	0	0	0	0	0	0	0	0	2.2e-06		624.5	0	0	0	0	0	0		624.5	0	0	0	0	0	0	0	0	0	0	0	0		624.5
625.5	0	0	0		625.5	0	0	0.00353555	0	0	2.475e-05		625.5	0	0	0	0	0	0	0	0	0	0	0	2.5e-06		625.5	0	0	0	0	0	0		625.5	0	0	0	0	0	0	0	0	0	0	0	0		625.5
626.5	0	0	0		626.5	0	0	0.0037501	0	0	1.585e-05		626.5	0	0	0	0	0	0	0	0	0	0	0	2.8e-06		626.5	0	0	0	0	0	0		626.5	0	0	0	0	0	0	0	0	0	0	0	0		626.5
627.5	0	0	0		627.5	0	0	0.0039558	0	0	1e-05		627.5	0	0	0	0	0	0	0	0	0	0	0	3.1e-06		627.5	0	0	0	0	0	0		627.5	0	0	0	0	0	0	0	0	0	0	0	0		627.5
628.5	0	0	0		628.5	0	0	0.0041494	0	0	6.2e-06		628.5	0	0	0	0	0	0	0	0	0	0	0	3.5e-06		628.5	0	0	0	0	0	0		628.5	0	0	0	0	0	0	0	0	0	0	0	0		628.5
629.5	0	0	0		629.5	0	0	0.0043276	0	0	3.8e-06		629.5	0	0	0	0	0	0	0	0	0	0	0	3.9e-06		629.5	0	0	0	0	0	0		629.5	0	0	0	0	0	0	0	0	0	0	0	0		629.5
630.5	0	0	0		630.5	0	0	0.0044873	0	0	2.3e-06		630.5	0	0	0	0	0	0	0	0	0	0	0	4.3e-06		630.5	0	0	0	0	0	0		630.5	0	0	0	0	0	0	0	0	0	0	0	0		630.5
631.5	0	0	0		631.5	0	0	0.0046254	0	0	1.35e-06		631.5	0	0	0	0	0	0	0	0	0	0	0	4.8e-06		631.5	0	0	0	0	0	0		631.5	0	0	0	0	0	0	0	0	0	0	0	0		631.5
632.5	0	0	0		632.5	0	0	0.0047392	0	0	8e-07		632.5	0	0	0	0	0	0	0	0	0	0	0	5.4e-06		632.5	0	0	0	0	0	0		632.5	0	0	0	0	0	0	0	0	0	0	0	0		632.5
633.5	0	0	0		633.5	0	0	0.00482625	0	0	4.5e-07		633.5	0	0	0	0	0	0	0	0	0	0	0	6e-06		633.5	0	0	0	0	0	0		633.5	0	0	0	0	0	0	0	0	0	0	0	0		633.5
634.5	0	0	0		634.5	0	0	0.0048846	0	0	2.5e-07		634.5	0	0	0	0	0	0	0	0	0	0	0	6.7e-06		634.5	0	0	0	0	0	0		634.5	0	0	0	0	0	0	0	0	0	0	0	0		634.5
635.5	0	0	0		635.5	0	0	0.0049127	0	0	1.5e-07		635.5	0	0	0	0	0	0	0	0	0	0	0	7.4e-06		635.5	0	0	0	0	0	0		635.5	0	0	0	0	0	0	0	0	0	0	0	0		635.5
636.5	0	0	0		636.5	0	0	0.0049096	0	0	1e-07		636.5	0	0	0	0	0	0	0	0	0	0	0	8.2e-06		636.5	0	0	0	0	0	0		636.5	0	0	0	0	0	0	0	0	0	0	0	0		636.5
637.5	0	0	0		637.5	0	0	0.0048751	0	0	0		637.5	0	0	0	0	0	0	0	0	0	0	0	9.1e-06		637.5	0	0	0	0	0	0		637.5	0	0	0	0	0	0	0	0	0	0	0	0		637.5
638.5	0	0	0		638.5	0	0	0.00480935	0	0	0		638.5	0	0	0	0	0	0	0	0	0	0	0	1.01e-05		638.5	0	0	0	0	0	0		638.5	0	0	0	0	0	0	0	0	0	0	0	0		638.5
639.5	0	0	0		639.5	0	0	0.00471335	0	0	0		639.5	0	0	0	0	0	0	0	0	0	0	0	1.12e-05		639.5	0	0	0	0	0	0		639.5	0	0	0	0	0	0	0	0	0	0	0	0		639.5
640.5	0	0	0		640.5	0	0	0.00458855	0	0	0		640.5	0	0	0	0	0	0	0	0	0	0	0	1.24e-05		640.5	0	0	0	0	0	0		640.5	0	0	0	0	0	0	0	0	0	0	0	0		640.5
641.5	0	0	0		641.5	0	0	0.0044371	0	0	0		641.5	0	0	0	0	0	0	0	0	0	0	0	1.37e-05		641.5	0	0	0	0	0	0		641.5	0	0	0	0	0	0	0	0	0	0	0	0		641.5
642.5	0	0	0		642.5	0	0	0.0042616	0	0	0		642.5	0	0	0	0	0	0	0	0	0	0	0	1.51e-05		642.5	0	0	0	0	0	0		642.5	0	0	0	0	0	0	0	0	0	0	0	0		642.5
643.5	0	0	0		643.5	0	0	0.004065	0	0	0		643.5	0	0	0	0	0	0	0	0	0	0	0	1.67e-05		643.5	0	0	0	0	0	0		643.5	0	0	0	0	0	0	0	0	0	0	0	0		643.5
644.5	0	0	0		644.5	0	0	0.0038507	0	0	0		644.5	0	0	0	0	0	0	0	0	0	0	0	1.84e-05		644.5	0	0	0	0	0	0		644.5	0	0	0	0	0	0	0	0	0	0	0	0		644.5
645.5	0	0	0		645.5	0	0	0.00362235	0	0	0		645.5	0	0	0	0	0	0	0	0	0	0	0	2.02e-05		645.5	0	0	0	0	0	0		645.5	0	0	0	0	0	0	0	0	0	0	0	0		645.5
646.5	0	0	0		646.5	0	0	0.00338355	0	0	0		646.5	0	0	0	0	0	0	0	0	0	0	0	2.22e-05		646.5	0	0	0	0	0	0		646.5	0	0	0	0	0	0	0	0	0	0	0	0		646.5
647.5	0	0	0		647.5	0	0	0.00313815	0	0	0		647.5	0	0	0	0	0	0	0	0	0	0	0	2.44e-05		647.5	0	0	0	0	0	0		647.5	0	0	0	0	0	0	0	0	0	0	0	0		647.5
648.5	0	0	0		648.5	0	0	0.0028898	0	0	0		648.5	0	0	0	0	0	0	0	0	0	0	0	2.68e-05		648.5	0	0	0	0	0	0		648.5	0	0	0	0	0	0	0	0	0	0	0	0		648.5
649.5	0	0	0		649.5	0	0	0.00264195	0	0	0		649.5	0	0	0	0	0	0	0	0	0	0	0	2.94e-05		649.5	0	0	0	0	0	0		649.5	0	0	0	0	0	0	0	0	0	0	0	0		649.5
650.5	0	0	0		650.5	0	0	0.0023979	0	0	0		650.5	0	0	0	0	0	0	0	0	0	0	0	3.22e-05		650.5	0	0	0	0	0	0		650.5	0	0	0	0	0	0	0	0	0	0	0	0		650.5
651.5	0	0	0		651.5	0	0	0.00216055	0	0	0		651.5	0	0	0	0	0	0	0	0	0	0	0	3.52e-05		651.5	0	0	0	0	0	0		651.5	0	0	0	0	0	0	0	0	0	0	0	0		651.5
652.5	0	0	0		652.5	0	0	0.00193245	0	0	0		652.5	0	0	0	0	0	0	0	0	0	0	0	3.85e-05		652.5	0	0	0	0	0	0		652.5	0	0	0	0	0	0	0	0	0	0	0	0		652.5
653.5	0	0	0		653.5	0	0	0.0017157	0	0	0		653.5	0	0	0	0	0	0	0	0	0	0	0	4.2e-05		653.5	0	0	0	0	0	0		653.5	0	0	0	0	0	0	0	0	0	0	0	0		653.5
654.5	0	0	0		654.5	0	0	0.00151195	0	0	0		654.5	0	0	0	0	0	0	0	0	0	0	0	4.59e-05		654.5	0	0	0	0	0	0		654.5	0	0	0	0	0	0	0	0	0	0	0	0		654.5
655.5	0	0	0		655.5	0	0	0.00132245	0	0	0		655.5	0	0	0	0	0	0	0	0	0	0	0	5e-05		655.5	0	0	0	0	0	0		655.5	0	0	0	0	0	0	0	0	0	0	0	0		655.5
656.5	0	0	0		656.5	0	0	0.00114805	0	0	0		656.5	0	0	0	0	0	0	0	0	0	0	0	5.44e-05		656.5	0	0	0	0	0	0		656.5	0	0	0	0	0	0	0	0	0	0	0	0		656.5
657.5	0	0	0		657.5	0	0	0.00098915	0	0	0		657.5	0	0	0	0	0	0	0	0	0	0	0	5.92e-05		657.5	0	0	0	0	0	0		657.5	0	0	0	0	0	0	0	0	0	0	0	0		657.5
658.5	0	0	0		658.5	0	0	0.0008458	0	0	0		658.5	0	0	0	0	0	0	0	0	0	0	0	6.43e-05		658.5	0	0	0	0	0	0		658.5	0	0	0	0	0	0	0	0	0	0	0	0		658.5
659.5	0	0	0		659.5	0	0	0.00071775	0	0	0		659.5	0	0	0	0	0	0	0	0	0	0	0	6.97e-05		659.5	0	0	0	0	0	0		659.5	0	0	0	0	0	0	0	0	0	0	0	0		659.5
660.5	0	0	0		660.5	0	0	0.0006044	0	0	0		660.5	0	0	0	0	0	0	0	0	0	0	0	7.56e-05		660.5	0	0	0	0	0	0		660.5	0	0	0	0	0	0	0	0	0	0	0	0		660.5
661.5	0	0	0		661.5	0	0	0.00050505	0	0	0		661.5	0	0	0	0	0	0	0	0	0	0	0	8.18e-05		661.5	0	0	0	0	0	0		661.5	0	0	0	0	0	0	0	0	0	0	0	0		661.5
662.5	0	0	0		662.5	0	0	0.0004188	0	0	0		662.5	0	0	0	0	0	0	0	0	0	0	0	8.85e-05		662.5	0	0	0	0	0	0		662.5	0	0	0	0	0	0	0	0	0	0	0	0		662.5
663.5	0	0	0		663.5	0	0	0.0003446	0	0	0		663.5	0	0	0	0	0	0	0	0	0	0	0	9.56e-05		663.5	0	0	0	0	0	0		663.5	0	0	0	0	0	0	0	0	0	0	0	0		663.5
664.5	0	0	0		664.5	0	0	0.00028135	0	0	0		664.5	0	0	0	0	0	0	0	0	0	0	0	0.0001032		664.5	0	0	0	0	0	0		664.5	0	0	0	0	0	0	0	0	0	0	0	0		664.5
665.5	0	0	0		665.5	0	0	0.00022795	0	0	0		665.5	0	0	0	0	0	0	0	0	0	0	0	0.0001113		665.5	0	0	0	0	0	0		665.5	0	0	0	0	0	0	0	0	0	0	0	0		665.5
666.5	0	0	0		666.5	0	0	0.00018325	0	0	0		666.5	0	0	0	0	0	0	0	0	0	0	0	0.0001198		666.5	0	0	0	0	0	0		666.5	0	0	0	0	0	0	0	0	0	0	0	0		666.5
667.5	0	0	0		667.5	0	0	0.00014615	0	0	0		667.5	0	0	0	0	0	0	0	0	0	0	0	0.0001289		667.5	0	0	0	0	0	0		667.5	0	0	0	0	0	0	0	0	0	0	0	0		667.5
668.5	0	0	0		668.5	0	0	0.00011565	0	0	0		668.5	0	0	0	0	0	0	0	0	0	0	0	0.0001385		668.5	0	0	0	0	0	0		668.5	0	0	0	0	0	0	0	0	0	0	0	0		668.5
669.5	0	0	0		669.5	0	0	9.08e-05	0	0	0		669.5	0	0	0	0	0	0	0	0	0	0	0	0.0001486		669.5	0	0	0	0	0	0		669.5	0	0	0	0	0	0	0	0	0	0	0	0		669.5
670.5	0	0	0		670.5	0	0	7.07e-05	0	0	0		670.5	0	0	0	0	0	0	0	0	0	0	0	0.0001593		670.5	0	0	0	0	0	0		670.5	0	0	0	0	0	0	0	0	0	0	0	0		670.5
671.5	0	0	0		671.5	0	0	5.465e-05	0	0	0		671.5	0	0	0	0	0	0	0	0	0	0	0	0.0001706		671.5	0	0	0	0	0	0		671.5	0	0	0	0	0	0	0	0	0	0	0	0		671.5
672.5	0	0	0		672.5	0	0	4.19e-05	0	0	0		672.5	0	0	0	0	0	0	0	0	0	0	0	0.0001824		672.5	0	0	0	0	0	0		672.5	0	0	0	0	0	0	0	0	0	0	0	0		672.5
673.5	0	0	0		673.5	0	0	3.185e-05	0	0	0		673.5	0	0	0	0	0	0	0	0	0	0	0	0.0001949		673.5	0	0	0	0	0	0		673.5	0	0	0	0	0	0	0	0	0	0	0	0		673.5
674.5	0	0	0		674.5	0	0	2.405e-05	0	0	0		674.5	0	0	0	0	0	0	0	0	0	0	0	0.000208		674.5	0	0	0	0	0	0		674.5	0	0	0	0	0	0	0	0	0	0	0	0		674.5
675.5	0	0	0		675.5	0	0	1.8e-05	0	0	0		675.5	0	0	0	0	0	0	0	0	0	0	0	0.0002217		675.5	0	0	0	0	0	0		675.5	0	0	0	0	0	0	0	0	0	0	0	0		675.5
676.5	0	0	0		676.5	0	0	1.335e-05	0	0	0		676.5	0	0	0	0	0	0	0	0	0	0	0	0.0002361		676.5	0	0	0	0	0	0		676.5	0	0	0	0	0	0	0	0	0	0	0	0		676.5
677.5	0	0	0		677.5	0	0	9.85e-06	0	0	0		677.5	0	0	0	0	0	0	0	0	0	0	0	0.0002511		677.5	0	0	0	0	0	0		677.5	0	0	0	0	0	0	0	0	0	0	0	0		677.5
678.5	0	0	0		678.5	0	0	7.2e-06	0	0	0		678.5	0	0	0	0	0	0	0	0	0	0	0	0.0002667		678.5	0	0	0	0	0	0		678.5	0	0	0	0	0	0	0	0	0	0	0	0		678.5
679.5	0	0	0		679.5	0	0	5.2e-06	0	0	0		679.5	0	0	0	0	0	0	0	0	0	0	0	0.000283		679.5	0	0	0	0	0	0		679.5	0	0	0	0	0	0	0	0	0	0	0	0		679.5
680.5	0	0	0		680.5	0	0	3.75e-06	0	0	0		680.5	0	0	0	0	0	0	0	0	0	0	0	0.0002999		680.5	0	0	0	0	0	0		680.5	0	0	0	0	0	0	0	0	0	0	0	0		680.5
681.5	0	0	0		681.5	0	0	2.7e-06	0	0	0		681.5	0	0	0	0	0	0	0	0	0	0	0	0.0003175		681.5	0	0	0	0	0	0		681.5	0	0	0	0	0	0	0	0	0	0	0	0		681.5
682.5	0	0	0		682.5	0	0	1.9e-06	0	0	0		682.5	0	0	0	0	0	0	0	0	0	0	0	0.0003357		682.5	0	0	0	0	0	0		682.5	0	0	0	0	0	0	0	0	0	0	0	0		682.5
683.5	0	0	0		683.5	0	0	1.35e-06	0	0	0		683.5	0	0	0	0	0	0	0	0	0	0	0	0.0003546		683.5	0	0	0	0	0	0		683.5	0	0	0	0	0	0	0	0	0	0	0	0		683.5
684.5	0	0	0		684.5	0	0	9.5e-07	0	0	0		684.5	0	0	0	0	0	0	0	0	0	0	0	0.0003741		684.5	0	0	0	0	0	0		684.5	0	0	0	0	0	0	0	0	0	0	0	0		684.5
685.5	0	0	0		685.5	0	0	6.5e-07	0	0	0		685.5	0	0	0	0	0	0	0	0	0	0	0	0.0003942		685.5	0	0	0	0	0	0		685.5	0	0	0	0	0	0	0	0	0	0	0	0		685.5
686.5	0	0	0		686.5	0	0	4.5e-07	0	0	0		686.5	0	0	0	0	0	0	0	0	0	0	0	0.0004149		686.5	0	0	0	0	0	0		686.5	0	0	0	0	0	0	0	0	0	0	0	0		686.5
687.5	0	0	0		687.5	0	0	3e-07	0	0	0		687.5	0	0	0	0	0	0	0	0	0	0	0	0.0004362		687.5	0	0	0	0	0	0		687.5	0	0	0	0	0	0	0	0	0	0	0	0		687.5
688.5	0	0	0		688.5	0	0	2e-07	0	0	0		688.5	0	0	0	0	0	0	0	0	0	0	0	0.0004581		688.5	0	0	0	0	0	0		688.5	0	0	0	0	0	0	0	0	0	0	0	0		688.5
689.5	0	0	0		689.5	0	0	1.5e-07	0	0	0		689.5	0	0	0	0	0	0	0	0	0	0	0	0.0004804		689.5	0	0	0	0	0	0		689.5	0	0	0	0	0	0	0	0	0	0	0	0		689.5
690.5	0	0	0		690.5	0	0	1e-07	0	0	0		690.5	0	0	0	0	0	0	0	0	0	0	0	0.0005033		690.5	0	0	0	0	0	0		690.5	0	0	0	0	0	0	0	0	0	0	0	0		690.5
691.5	0	0	0		691.5	0	0	5e-08	0	0	0		691.5	0	0	0	0	0	0	0	0	0	0	0	0.0005267		691.5	0	0	0	0	0	0		691.5	0	0	0	0	0	0	0	0	0	0	0	0		691.5
692.5	0	0	0		692.5	0	0	0	0	0	0		692.5	0	0	0	0	0	0	0	0	0	0	0	0.0005505		692.5	0	0	0	0	0	0		692.5	0	0	0	0	0	0	0	0	0	0	0	0		692.5
693.5	0	0	0		693.5	0	0	0	0	0	0		693.5	0	0	0	0	0	0	0	0	0	0	0	0.0005747		693.5	0	0	0	0	0	0		693.5	0	0	0	0	0	0	0	0	0	0	0	0		693.5
694.5	0	0	0		694.5	0	0	0	0	0	0		694.5	0	0	0	0	0	0	0	0	0	0	0	0.0005993		694.5	0	0	0	0	0	0		694.5	0	0	0	0	0	0	0	0	0	0	0	0		694.5
695.5	0	0	0		695.5	0	0	0	0	0	0		695.5	0	0	0	0	0	0	0	0	0	0	0	0.0006242		695.5	0	0	0	0	0	0		695.5	0	0	0	0	0	0	0	0	0	0	0	0		695.5
696.5	0	0	0		696.5	0	0	0	0	0	0		696.5	0	0	0	0	0	0	0	0	0	0	0	0.0006494		696.5	0	0	0	0	0	0		696.5	0	0	0	0	0	0	0	0	0	0	0	0		696.5
697.5	0	0	0		697.5	0	0	0	0	0	0		697.5	0	0	0	0	0	0	0	0	0	0	0	0.0006748		697.5	0	0	0	0	0	0		697.5	0	0	0	0	0	0	0	0	0	0	0	0		697.5
698.5	0	0	0		698.5	0	0	0	0	0	0		698.5	0	0	0	0	0	0	0	0	0	0	0	0.0007004		698.5	0	0	0	0	0	0		698.5	0	0	0	0	0	0	0	0	0	0	0	0		698.5
699.5	0	0	0		699.5	0	0	0	0	0	0		699.5	0	0	0	0	0	0	0	0	0	0	0	0.0007262		699.5	0	0	0	0	0	0		699.5	0	0	0	0	0	0	0	0	0	0	0	0		699.5
700.5	0	0	0		700.5	0	0	0	0	0	0		700.5	0	0	0	0	0	0	0	0	0	0	0	0.000752		700.5	0	0	0	0	0	0		700.5	0	0	0	0	0	0	0	0	0	0	0	0		700.5
701.5	0	0	0		701.5	0	0	0	0	0	0		701.5	0	0	0	0	0	0	0	0	0	0	0	0.0007778		701.5	0	0	0	0	0	0		701.5	0	0	0	0	0	0	0	0	0	0	0	0		701.5
702.5	0	0	0		702.5	0	0	0	0	0	0		702.5	0	0	0	0	0	0	0	0	0	0	0	0.0008035		702.5	0	0	0	0	0	0		702.5	0	0	0	0	0	0	0	0	0	0	0	0		702.5
703.5	0	0	0		703.5	0	0	0	0	0	0		703.5	0	0	0	0	0	0	0	0	0	0	0	0.0008292		703.5	0	0	0	0	0	0		703.5	0	0	0	0	0	0	0	0	0	0	0	0		703.5
704.5	0	0	0		704.5	0	0	0	0	0	0		704.5	0	0	0	0	0	0	0	0	0	0	0	0.0008546		704.5	0	0	0	0	0	0		704.5	0	0	0	0	0	0	0	0	0	0	0	0		704.5
705.5	0	0	0		705.5	0	0	0	0	0	0		705.5	0	0	0	0	0	0	0	0	0	0	0	0.0008798		705.5	0	0	0	0	0	0		705.5	0	0	0	0	0	0	0	0	0	0	0	0		705.5
706.5	0	0	0		706.5	0	0	0	0	0	0		706.5	0	0	0	0	0	0	0	0	0	0	0	0.0009048		706.5	0	0	0	0	0	0		706.5	0	0	0	0	0	0	0	0	0	0	0	0		706.5
707.5	0	0	0		707.5	0	0	0	0	0	0		707.5	0	0	0	0	0	0	0	0	0	0	0	0.0009293		707.5	0	0	0	0	0	0		707.5	0	0	0	0	0	0	0	0	0	0	0	0		707.5
708.5	0	0	0		708.5	0	0	0	0	0	0		708.5	0	0	0	0	0	0	0	0	0	0	0	0.0009534		708.5	0	0	0	0	0	0		708.5	0	0	0	0	0	0	0	0	0	0	0	0		708.5
709.5	0	0	0		709.5	0	0	0	0	0	0		709.5	0	0	0	0	0	0	0	0	0	0	0	0.000977		709.5	0	0	0	0	0	0		709.5	0	0	0	0	0	0	0	0	0	0	0	0		709.5
710.5	0	0	0		710.5	0	0	0	0	0	0		710.5	0	0	0	0	0	0	0	0	0	0	0	0.001		710.5	0	0	0	0	0	0		710.5	0	0	0	0	0	0	0	0	0	0	0	0		710.5
711.5	0	0	0		711.5	0	0	0	0	0	0		711.5	0	0	0	0	0	0	0	0	0	0	0	0.0010224		711.5	0	0	0	0	0	0		711.5	0	0	0	0	0	0	0	0	0	0	0	0		711.5
712.5	0	0	0		712.5	0	0	0	0	0	0		712.5	0	0	0	0	0	0	0	0	0	0	0	0.001044		712.5	0	0	0	0	0	0		712.5	0	0	0	0	0	0	0	0	0	0	0	0		712.5
713.5	0	0	0		713.5	0	0	0	0	0	0		713.5	0	0	0	0	0	0	0	0	0	0	0	0.0010649		713.5	0	0	0	0	0	0		713.5	0	0	0	0	0	0	0	0	0	0	0	0		713.5
714.5	0	0	0		714.5	0	0	0	0	0	0		714.5	0	0	0	0	0	0	0	0	0	0	0	0.001085		714.5	0	0	0	0	0	0		714.5	0	0	0	0	0	0	0	0	0	0	0	0		714.5
715.5	0	0	0		715.5	0	0	0	0	0	0		715.5	0	0	0	0	0	0	0	0	0	0	0	0.0011042		715.5	0	0	0	0	0	0		715.5	0	0	0	0	0	0	0	0	0	0	0	0		715.5
716.5	0	0	0		716.5	0	0	0	0	0	0		716.5	0	0	0	0	0	0	0	0	0	0	0	0.0011224		716.5	0	0	0	0	0	0		716.5	0	0	0	0	0	0	0	0	0	0	0	0		716.5
717.5	0	0	0		717.5	0	0	0	0	0	0		717.5	0	0	0	0	0	0	0	0	0	0	0	0.0011396		717.5	0	0	0	0	0	0		717.5	0	0	0	0	0	0	0	0	0	0	0	0		717.5
718.5	0	0	0		718.5	0	0	0	0	0	0		718.5	0	0	0	0	0	0	0	0	0	0	0	0.0011557		718.5	0	0	0	0	0	0		718.5	0	0	0	0	0	0	0	0	0	0	0	0		718.5
719.5	0	0	0		719.5	0	0	0	0	0	0		719.5	0	0	0	0	0	0	0	0	0	0	0	0.0011707		719.5	0	0	0	0	0	0		719.5	0	0	0	0	0	0	0	0	0	0	0	0		719.5
720.5	0	0	0		720.5	0	0	0	0	0	0		720.5	0	0	0	0	0	0	0	0	0	0	0	0.0011845		720.5	0	0	0	0	0	0		720.5	0	0	0	0	0	0	0	0	0	0	0	0		720.5
721.5	0	0	0		721.5	0	0	0	0	0	0		721.5	0	0	0	0	0	0	0	0	0	0	0	0.0011972		721.5	0	0	0	0	0	0		721.5	0	0	0	0	0	0	0	0	0	0	0	0		721.5
722.5	0	0	0		722.5	0	0	0	0	0	0		722.5	0	0	0	0	0	0	0	0	0	0	0	0.0012086		722.5	0	0	0	0	0	0		722.5	0	0	0	0	0	0	0	0	0	0	0	0		722.5
723.5	0	0	0		723.5	0	0	0	0	0	0		723.5	0	0	0	0	0	0	0	0	0	0	0	0.0012187		723.5	0	0	0	0	0	0		723.5	0	0	0	0	0	0	0	0	0	0	0	0		723.5
724.5	0	0	0		724.5	0	0	0	0	0	0		724.5	0	0	0	0	0	0	0	0	0	0	0	0.0012275		724.5	0	0	0	0	0	0		724.5	0	0	0	0	0	0	0	0	0	0	0	0		724.5
725.5	0	0	0		725.5	0	0	0	0	0	0		725.5	0	0	0	0	0	0	0	0	0	0	0	0.0012349		725.5	0	0	0	0	0	0		725.5	0	0	0	0	0	0	0	0	0	0	0	0		725.5
726.5	0	0	0		726.5	0	0	0	0	0	0		726.5	0	0	0	0	0	0	0	0	0	0	0	0.001241		726.5	0	0	0	0	0	0		726.5	0	0	0	0	0	0	0	0	0	0	0	0		726.5
727.5	0	0	0		727.5	0	0	0	0	0	0		727.5	0	0	0	0	0	0	0	0	0	0	0	0.0012457		727.5	0	0	0	0	0	0		727.5	0	0	0	0	0	0	0	0	0	0	0	0		727.5
728.5	0	0	0		728.5	0	0	0	0	0	0		728.5	0	0	0	0	0	0	0	0	0	0	0	0.001249		728.5	0	0	0	0	0	0		728.5	0	0	0	0	0	0	0	0	0	0	0	0		728.5
729.5	0	0	0		729.5	0	0	0	0	0	0		729.5	0	0	0	0	0	0	0	0	0	0	0	0.0012509		729.5	0	0	0	0	0	0		729.5	0	0	0	0	0	0	0	0	0	0	0	0		729.5
730.5	0	0	0		730.5	0	0	0	0	0	0		730.5	0	0	0	0	0	0	0	0	0	0	0	0.0012513		730.5	0	0	0	0	0	0		730.5	0	0	0	0	0	0	0	0	0	0	0	0		730.5
731.5	0	0	0		731.5	0	0	0	0	0	0		731.5	0	0	0	0	0	0	0	0	0	0	0	0.0012504		731.5	0	0	0	0	0	0		731.5	0	0	0	0	0	0	0	0	0	0	0	0		731.5
732.5	0	0	0		732.5	0	0	0	0	0	0		732.5	0	0	0	0	0	0	0	0	0	0	0	0.0012481		732.5	0	0	0	0	0	0		732.5	0	0	0	0	0	0	0	0	0	0	0	0		732.5
733.5	0	0	0		733.5	0	0	0	0	0	0		733.5	0	0	0	0	0	0	0	0	0	0	0	0.0012443		733.5	0	0	0	0	0	0		733.5	0	0	0	0	0	0	0	0	0	0	0	0		733.5
734.5	0	0	0		734.5	0	0	0	0	0	0		734.5	0	0	0	0	0	0	0	0	0	0	0	0.0012392		734.5	0	0	0	0	0	0		734.5	0	0	0	0	0	0	0	0	0	0	0	0		734.5
735.5	0	0	0		735.5	0	0	0	0	0	0		735.5	0	0	0	0	0	0	0	0	0	0	0	0.0012327		735.5	0	0	0	0	0	0		735.5	0	0	0	0	0	0	0	0	0	0	0	0		735.5
736.5	0	0	0		736.5	0	0	0	0	0	0		736.5	0	0	0	0	0	0	0	0	0	0	0	0.0012249		736.5	0	0	0	0	0	0		736.5	0	0	0	0	0	0	0	0	0	0	0	0		736.5
737.5	0	0	0		737.5	0	0	0	0	0	0		737.5	0	0	0	0	0	0	0	0	0	0	0	0.0012158		737.5	0	0	0	0	0	0		737.5	0	0	0	0	0	0	0	0	0	0	0	0		737.5
738.5	0	0	0		738.5	0	0	0	0	0	0		738.5	0	0	0	0	0	0	0	0	0	0	0	0.0012053		738.5	0	0	0	0	0	0		738.5	0	0	0	0	0	0	0	0	0	0	0	0		738.5
739.5	0	0	0		739.5	0	0	0	0	0	0		739.5	0	0	0	0	0	0	0	0	0	0	0	0.0011937		739.5	0	0	0	0	0	0		739.5	0	0	0	0	0	0	0	0	0	0	0	0		739.5
740.5	0	0	0		740.5	0	0	0	0	0	0		740.5	0	0	0	0	0	0	0	0	0	0	0	0.0011808		740.5	0	0	0	0	0	0		740.5	0	0	0	0	0	0	0	0	0	0	0	0		740.5
741.5	0	0	0		741.5	0	0	0	0	0	0		741.5	0	0	0	0	0	0	0	0	0	0	0	0.0011668		741.5	0	0	0	0	0	0		741.5	0	0	0	0	0	0	0	0	0	0	0	0		741.5
742.5	0	0	0		742.5	0	0	0	0	0	0		742.5	0	0	0	0	0	0	0	0	0	0	0	0.0011517		742.5	0	0	0	0	0	0		742.5	0	0	0	0	0	0	0	0	0	0	0	0		742.5
743.5	0	0	0		743.5	0	0	0	0	0	0		743.5	0	0	0	0	0	0	0	0	0	0	0	0.0011355		743.5	0	0	0	0	0	0		743.5	0	0	0	0	0	0	0	0	0	0	0	0		743.5
744.5	0	0	0		744.5	0	0	0	0	0	0		744.5	0	0	0	0	0	0	0	0	0	0	0	0.0011184		744.5	0	0	0	0	0	0		744.5	0	0	0	0	0	0	0	0	0	0	0	0		744.5
745.5	0	0	0		745.5	0	0	0	0	0	0		745.5	0	0	0	0	0	0	0	0	0	0	0	0.0011002		745.5	0	0	0	0	0	0		745.5	0	0	0	0	0	0	0	0	0	0	0	0		745.5
746.5	0	0	0		746.5	0	0	0	0	0	0		746.5	0	0	0	0	0	0	0	0	0	0	0	0.0010812		746.5	0	0	0	0	0	0		746.5	0	0	0	0	0	0	0	0	0	0	0	0		746.5
747.5	0	0	0		747.5	0	0	0	0	0	0		747.5	0	0	0	0	0	0	0	0	0	0	0	0.0010613		747.5	0	0	0	0	0	0		747.5	0	0	0	0	0	0	0	0	0	0	0	0		747.5
748.5	0	0	0		748.5	0	0	0	0	0	0		748.5	0	0	0	0	0	0	0	0	0	0	0	0.0010407		748.5	0	0	0	0	0	0		748.5	0	0	0	0	0	0	0	0	0	0	0	0		748.5
749.5	0	0	0		749.5	0	0	0	0	0	0		749.5	0	0	0	0	0	0	0	0	0	0	0	0.0010193		749.5	0	0	0	0	0	0		749.5	0	0	0	0	0	0	0	0	0	0	0	0		749.5
750.5	0	0	0		750.5	0	0	0	0	0	0		750.5	0	0	0	0	0	0	0	0	0	0	0	0.0009973		750.5	0	0	0	0	0	0		750.5	0	0	0	0	0	0	0	0	0	0	0	0		750.5
751.5	0	0	0		751.5	0	0	0	0	0	0		751.5	0	0	0	0	0	0	0	0	0	0	0	0.0009747		751.5	0	0	0	0	0	0		751.5	0	0	0	0	0	0	0	0	0	0	0	0		751.5
752.5	0	0	0		752.5	0	0	0	0	0	0		752.5	0	0	0	0	0	0	0	0	0	0	0	0.0009516		752.5	0	0	0	0	0	0		752.5	0	0	0	0	0	0	0	0	0	0	0	0		752.5
753.5	0	0	0		753.5	0	0	0	0	0	0		753.5	0	0	0	0	0	0	0	0	0	0	0	0.0009281		753.5	0	0	0	0	0	0		753.5	0	0	0	0	0	0	0	0	0	0	0	0		753.5
754.5	0	0	0		754.5	0	0	0	0	0	0		754.5	0	0	0	0	0	0	0	0	0	0	0	0.0009041		754.5	0	0	0	0	0	0		754.5	0	0	0	0	0	0	0	0	0	0	0	0		754.5
755.5	0	0	0		755.5	0	0	0	0	0	0		755.5	0	0	0	0	0	0	0	0	0	0	0	0.0008798		755.5	0	0	0	0	0	0		755.5	0	0	0	0	0	0	0	0	0	0	0	0		755.5
756.5	0	0	0		756.5	0	0	0	0	0	0		756.5	0	0	0	0	0	0	0	0	0	0	0	0.0008552		756.5	0	0	0	0	0	0		756.5	0	0	0	0	0	0	0	0	0	0	0	0		756.5
757.5	0	0	0		757.5	0	0	0	0	0	0		757.5	0	0	0	0	0	0	0	0	0	0	0	0.0008305		757.5	0	0	0	0	0	0		757.5	0	0	0	0	0	0	0	0	0	0	0	0		757.5
758.5	0	0	0		758.5	0	0	0	0	0	0		758.5	0	0	0	0	0	0	0	0	0	0	0	0.0008056		758.5	0	0	0	0	0	0		758.5	0	0	0	0	0	0	0	0	0	0	0	0		758.5
759.5	0	0	0		759.5	0	0	0	0	0	0		759.5	0	0	0	0	0	0	0	0	0	0	0	0.0007806		759.5	0	0	0	0	0	0		759.5	0	0	0	0	0	0	0	0	0	0	0	0		759.5
760.5	0	0	0		760.5	0	0	0	0	0	0		760.5	0	0	0	0	0	0	0	0	0	0	0	0.0007555		760.5	0	0	0	0	0	0		760.5	0	0	0	0	0	0	0	0	0	0	0	0		760.5
761.5	0	0	0		761.5	0	0	0	0	0	0		761.5	0	0	0	0	0	0	0	0	0	0	0	0.0007305		761.5	0	0	0	0	0	0		761.5	0	0	0	0	0	0	0	0	0	0	0	0		761.5
762.5	0	0	0		762.5	0	0	0	0	0	0		762.5	0	0	0	0	0	0	0	0	0	0	0	0.0007056		762.5	0	0	0	0	0	0		762.5	0	0	0	0	0	0	0	0	0	0	0	0		762.5
763.5	0	0	0		763.5	0	0	0	0	0	0		763.5	0	0	0	0	0	0	0	0	0	0	0	0.0006808		763.5	0	0	0	0	0	0		763.5	0	0	0	0	0	0	0	0	0	0	0	0		763.5
764.5	0	0	0		764.5	0	0	0	0	0	0		764.5	0	0	0	0	0	0	0	0	0	0	0	0.0006562		764.5	0	0	0	0	0	0		764.5	0	0	0	0	0	0	0	0	0	0	0	0		764.5
765.5	0	0	0		765.5	0	0	0	0	0	0		765.5	0	0	0	0	0	0	0	0	0	0	0	0.0006318		765.5	0	0	0	0	0	0		765.5	0	0	0	0	0	0	0	0	0	0	0	0		765.5
766.5	0	0	0		766.5	0	0	0	0	0	0		766.5	0	0	0	0	0	0	0	0	0	0	0	0.0006076		766.5	0	0	0	0	0	0		766.5	0	0	0	0	0	0	0	0	0	0	0	0		766.5
767.5	0	0	0		767.5	0	0	0	0	0	0		767.5	0	0	0	0	0	0	0	0	0	0	0	0.0005838		767.5	0	0	0	0	0	0		767.5	0	0	0	0	0	0	0	0	0	0	0	0		767.5
768.5	0	0	0		768.5	0	0	0	0	0	0		768.5	0	0	0	0	0	0	0	0	0	0	0	0.0005603		768.5	0	0	0	0	0	0		768.5	0	0	0	0	0	0	0	0	0	0	0	0		768.5
769.5	0	0	0		769.5	0	0	0	0	0	0		769.5	0	0	0	0	0	0	0	0	0	0	0	0.0005372		769.5	0	0	0	0	0	0		769.5	0	0	0	0	0	0	0	0	0	0	0	0		769.5
770.5	0	0	0		770.5	0	0	0	0	0	0		770.5	0	0	0	0	0	0	0	0	0	0	0	0.0005145		770.5	0	0	0	0	0	0		770.5	0	0	0	0	0	0	0	0	0	0	0	0		770.5
771.5	0	0	0		771.5	0	0	0	0	0	0		771.5	0	0	0	0	0	0	0	0	0	0	0	0.0004923		771.5	0	0	0	0	0	0		771.5	0	0	0	0	0	0	0	0	0	0	0	0		771.5
772.5	0	0	0		772.5	0	0	0	0	0	0		772.5	0	0	0	0	0	0	0	0	0	0	0	0.0004705		772.5	0	0	0	0	0	0		772.5	0	0	0	0	0	0	0	0	0	0	0	0		772.5
773.5	0	0	0		773.5	0	0	0	0	0	0		773.5	0	0	0	0	0	0	0	0	0	0	0	0.0004493		773.5	0	0	0	0	0	0		773.5	0	0	0	0	0	0	0	0	0	0	0	0		773.5
774.5	0	0	0		774.5	0	0	0	0	0	0		774.5	0	0	0	0	0	0	0	0	0	0	0	0.0004285		774.5	0	0	0	0	0	0		774.5	0	0	0	0	0	0	0	0	0	0	0	0		774.5
775.5	0	0	0		775.5	0	0	0	0	0	0		775.5	0	0	0	0	0	0	0	0	0	0	0	0.0004083		775.5	0	0	0	0	0	0		775.5	0	0	0	0	0	0	0	0	0	0	0	0		775.5
776.5	0	0	0		776.5	0	0	0	0	0	0		776.5	0	0	0	0	0	0	0	0	0	0	0	0.0003887		776.5	0	0	0	0	0	0		776.5	0	0	0	0	0	0	0	0	0	0	0	0		776.5
777.5	0	0	0		777.5	0	0	0	0	0	0		777.5	0	0	0	0	0	0	0	0	0	0	0	0.0003696		777.5	0	0	0	0	0	0		777.5	0	0	0	0	0	0	0	0	0	0	0	0		777.5
778.5	0	0	0		778.5	0	0	0	0	0	0		778.5	0	0	0	0	0	0	0	0	0	0	0	0.000351		778.5	0	0	0	0	0	0		778.5	0	0	0	0	0	0	0	0	0	0	0	0		778.5
779.5	0	0	0		779.5	0	0	0	0	0	0		779.5	0	0	0	0	0	0	0	0	0	0	0	0.0003331		779.5	0	0	0	0	0	0		779.5	0	0	0	0	0	0	0	0	0	0	0	0		779.5
780.5	0	0	0		780.5	0	0	0	0	0	0		780.5	0	0	0	0	0	0	0	0	0	0	0	0.0003158		780.5	0	0	0	0	0	0		780.5	0	0	0	0	0	0	0	0	0	0	0	0		780.5
781.5	0	0	0		781.5	0	0	0	0	0	0		781.5	0	0	0	0	0	0	0	0	0	0	0	0.0002991		781.5	0	0	0	0	0	0		781.5	0	0	0	0	0	0	0	0	0	0	0	0		781.5
782.5	0	0	0		782.5	0	0	0	0	0	0		782.5	0	0	0	0	0	0	0	0	0	0	0	0.0002829		782.5	0	0	0	0	0	0		782.5	0	0	0	0	0	0	0	0	0	0	0	0		782.5
783.5	0	0	0		783.5	0	0	0	0	0	0		783.5	0	0	0	0	0	0	0	0	0	0	0	0.0002674		783.5	0	0	0	0	0	0		783.5	0	0	0	0	0	0	0	0	0	0	0	0		783.5
784.5	0	0	0		784.5	0	0	0	0	0	0		784.5	0	0	0	0	0	0	0	0	0	0	0	0.0002524		784.5	0	0	0	0	0	0		784.5	0	0	0	0	0	0	0	0	0	0	0	0		784.5
785.5	0	0	0		785.5	0	0	0	0	0	0		785.5	0	0	0	0	0	0	0	0	0	0	0	0.0002381		785.5	0	0	0	0	0	0		785.5	0	0	0	0	0	0	0	0	0	0	0	0		785.5
786.5	0	0	0		786.5	0	0	0	0	0	0		786.5	0	0	0	0	0	0	0	0	0	0	0	0.0002244		786.5	0	0	0	0	0	0		786.5	0	0	0	0	0	0	0	0	0	0	0	0		786.5
787.5	0	0	0		787.5	0	0	0	0	0	0		787.5	0	0	0	0	0	0	0	0	0	0	0	0.0002112		787.5	0	0	0	0	0	0		787.5	0	0	0	0	0	0	0	0	0	0	0	0		787.5
788.5	0	0	0		788.5	0	0	0	0	0	0		788.5	0	0	0	0	0	0	0	0	0	0	0	0.0001986		788.5	0	0	0	0	0	0		788.5	0	0	0	0	0	0	0	0	0	0	0	0		788.5
789.5	0	0	0		789.5	0	0	0	0	0	0		789.5	0	0	0	0	0	0	0	0	0	0	0	0.0001866		789.5	0	0	0	0	0	0		789.5	0	0	0	0	0	0	0	0	0	0	0	0		789.5
790.5	0	0	0		790.5	0	0	0	0	0	0		790.5	0	0	0	0	0	0	0	0	0	0	0	0.0001751		790.5	0	0	0	0	0	0		790.5	0	0	0	0	0	0	0	0	0	0	0	0		790.5
791.5	0	0	0		791.5	0	0	0	0	0	0		791.5	0	0	0	0	0	0	0	0	0	0	0	0.0001641		791.5	0	0	0	0	0	0		791.5	0	0	0	0	0	0	0	0	0	0	0	0		791.5
792.5	0	0	0		792.5	0	0	0	0	0	0		792.5	0	0	0	0	0	0	0	0	0	0	0	0.0001537		792.5	0	0	0	0	0	0		792.5	0	0	0	0	0	0	0	0	0	0	0	0		792.5
793.5	0	0	0		793.5	0	0	0	0	0	0		793.5	0	0	0	0	0	0	0	0	0	0	0	0.0001439		793.5	0	0	0	0	0	0		793.5	0	0	0	0	0	0	0	0	0	0	0	0		793.5
794.5	0	0	0		794.5	0	0	0	0	0	0		794.5	0	0	0	0	0	0	0	0	0	0	0	0.0001345		794.5	0	0	0	0	0	0		794.5	0	0	0	0	0	0	0	0	0	0	0	0		794.5
795.5	0	0	0		795.5	0	0	0	0	0	0		795.5	0	0	0	0	0	0	0	0	0	0	0	0.0001256		795.5	0	0	0	0	0	0		795.5	0	0	0	0	0	0	0	0	0	0	0	0		795.5
796.5	0	0	0		796.5	0	0	0	0	0	0		796.5	0	0	0	0	0	0	0	0	0	0	0	0.0001172		796.5	0	0	0	0	0	0		796.5	0	0	0	0	0	0	0	0	0	0	0	0		796.5
797.5	0	0	0		797.5	0	0	0	0	0	0		797.5	0	0	0	0	0	0	0	0	0	0	0	0.0001092		797.5	0	0	0	0	0	0		797.5	0	0	0	0	0	0	0	0	0	0	0	0		797.5
798.5	0	0	0		798.5	0	0	0	0	0	0		798.5	0	0	0	0	0	0	0	0	0	0	0	0.0001017		798.5	0	0	0	0	0	0		798.5	0	0	0	0	0	0	0	0	0	0	0	0		798.5
799.5	0	0	0		799.5	0	0	0	0	0	0		799.5	0	0	0	0	0	0	0	0	0	0	0	9.46e-05		799.5	0	0	0	0	0	0		799.5	0	0	0	0	0	0	0	0	0	0	0	0		799.5
800.5	0	0	0		800.5	0	0	0	0	0	0		800.5	0	0	0	0	0	0	0	0	0	0	0	8.79e-05		800.5	0	0	0	0	0	0		800.5	0	0	0	0	0	0	0	0	0	0	0	0		800.5
801.5	0	0	0		801.5	0	0	0	0	0	0		801.5	0	0	0	0	0	0	0	0	0	0	0	8.16e-05		801.5	0	0	0	0	0	0		801.5	0	0	0	0	0	0	0	0	0	0	0	0		801.5
802.5	0	0	0		802.5	0	0	0	0	0	0		802.5	0	0	0	0	0	0	0	0	0	0	0	7.57e-05		802.5	0	0	0	0	0	0		802.5	0	0	0	0	0	0	0	0	0	0	0	0		802.5
803.5	0	0	0		803.5	0	0	0	0	0	0		803.5	0	0	0	0	0	0	0	0	0	0	0	7.01e-05		803.5	0	0	0	0	0	0		803.5	0	0	0	0	0	0	0	0	0	0	0	0		803.5
804.5	0	0	0		804.5	0	0	0	0	0	0		804.5	0	0	0	0	0	0	0	0	0	0	0	6.49e-05		804.5	0	0	0	0	0	0		804.5	0	0	0	0	0	0	0	0	0	0	0	0		804.5
805.5	0	0	0		805.5	0	0	0	0	0	0		805.5	0	0	0	0	0	0	0	0	0	0	0	6.01e-05		805.5	0	0	0	0	0	0		805.5	0	0	0	0	0	0	0	0	0	0	0	0		805.5
806.5	0	0	0		806.5	0	0	0	0	0	0		806.5	0	0	0	0	0	0	0	0	0	0	0	5.55e-05		806.5	0	0	0	0	0	0		806.5	0	0	0	0	0	0	0	0	0	0	0	0		806.5
807.5	0	0	0		807.5	0	0	0	0	0	0		807.5	0	0	0	0	0	0	0	0	0	0	0	5.12e-05		807.5	0	0	0	0	0	0		807.5	0	0	0	0	0	0	0	0	0	0	0	0		807.5
808.5	0	0	0		808.5	0	0	0	0	0	0		808.5	0	0	0	0	0	0	0	0	0	0	0	4.72e-05		808.5	0	0	0	0	0	0		808.5	0	0	0	0	0	0	0	0	0	0	0	0		808.5
809.5	0	0	0		809.5	0	0	0	0	0	0		809.5	0	0	0	0	0	0	0	0	0	0	0	4.35e-05		809.5	0	0	0	0	0	0		809.5	0	0	0	0	0	0	0	0	0	0	0	0		809.5
810.5	0	0	0		810.5	0	0	0	0	0	0		810.5	0	0	0	0	0	0	0	0	0	0	0	4.01e-05		810.5	0	0	0	0	0	0		810.5	0	0	0	0	0	0	0	0	0	0	0	0		810.5
811.5	0	0	0		811.5	0	0	0	0	0	0		811.5	0	0	0	0	0	0	0	0	0	0	0	3.68e-05		811.5	0	0	0	0	0	0		811.5	0	0	0	0	0	0	0	0	0	0	0	0		811.5
812.5	0	0	0		812.5	0	0	0	0	0	0		812.5	0	0	0	0	0	0	0	0	0	0	0	3.39e-05		812.5	0	0	0	0	0	0		812.5	0	0	0	0	0	0	0	0	0	0	0	0		812.5
813.5	0	0	0		813.5	0	0	0	0	0	0		813.5	0	0	0	0	0	0	0	0	0	0	0	3.11e-05		813.5	0	0	0	0	0	0		813.5	0	0	0	0	0	0	0	0	0	0	0	0		813.5
814.5	0	0	0		814.5	0	0	0	0	0	0		814.5	0	0	0	0	0	0	0	0	0	0	0	2.85e-05		814.5	0	0	0	0	0	0		814.5	0	0	0	0	0	0	0	0	0	0	0	0		814.5
815.5	0	0	0		815.5	0	0	0	0	0	0		815.5	0	0	0	0	0	0	0	0	0	0	0	2.61e-05		815.5	0	0	0	0	0	0		815.5	0	0	0	0	0	0	0	0	0	0	0	0		815.5
816.5	0	0	0		816.5	0	0	0	0	0	0		816.5	0	0	0	0	0	0	0	0	0	0	0	2.39e-05		816.5	0	0	0	0	0	0		816.5	0	0	0	0	0	0	0	0	0	0	0	0		816.5
817.5	0	0	0		817.5	0	0	0	0	0	0		817.5	0	0	0	0	0	0	0	0	0	0	0	2.19e-05		817.5	0	0	0	0	0	0		817.5	0	0	0	0	0	0	0	0	0	0	0	0		817.5
818.5	0	0	0		818.5	0	0	0	0	0	0		818.5	0	0	0	0	0	0	0	0	0	0	0	2e-05		818.5	0	0	0	0	0	0		818.5	0	0	0	0	0	0	0	0	0	0	0	0		818.5
819.5	0	0	0		819.5	0	0	0	0	0	0		819.5	0	0	0	0	0	0	0	0	0	0	0	1.82e-05		819.5	0	0	0	0	0	0		819.5	0	0	0	0	0	0	0	0	0	0	0	0		819.5
820.5	0	0	0		820.5	0	0	0	0	0	0		820.5	0	0	0	0	0	0	0	0	0	0	0	1.66e-05		820.5	0	0	0	0	0	0		820.5	0	0	0	0	0	0	0	0	0	0	0	0		820.5
821.5	0	0	0		821.5	0	0	0	0	0	0		821.5	0	0	0	0	0	0	0	0	0	0	0	1.51e-05		821.5	0	0	0	0	0	0		821.5	0	0	0	0	0	0	0	0	0	0	0	0		821.5
822.5	0	0	0		822.5	0	0	0	0	0	0		822.5	0	0	0	0	0	0	0	0	0	0	0	1.38e-05		822.5	0	0	0	0	0	0		822.5	0	0	0	0	0	0	0	0	0	0	0	0		822.5
823.5	0	0	0		823.5	0	0	0	0	0	0		823.5	0	0	0	0	0	0	0	0	0	0	0	1.25e-05		823.5	0	0	0	0	0	0		823.5	0	0	0	0	0	0	0	0	0	0	0	0		823.5
824.5	0	0	0		824.5	0	0	0	0	0	0		824.5	0	0	0	0	0	0	0	0	0	0	0	1.14e-05		824.5	0	0	0	0	0	0		824.5	0	0	0	0	0	0	0	0	0	0	0	0		824.5
825.5	0	0	0		825.5	0	0	0	0	0	0		825.5	0	0	0	0	0	0	0	0	0	0	0	1.03e-05		825.5	0	0	0	0	0	0		825.5	0	0	0	0	0	0	0	0	0	0	0	0		825.5
826.5	0	0	0		826.5	0	0	0	0	0	0		826.5	0	0	0	0	0	0	0	0	0	0	0	9.4e-06		826.5	0	0	0	0	0	0		826.5	0	0	0	0	0	0	0	0	0	0	0	0		826.5
827.5	0	0	0		827.5	0	0	0	0	0	0		827.5	0	0	0	0	0	0	0	0	0	0	0	8.5e-06		827.5	0	0	0	0	0	0		827.5	0	0	0	0	0	0	0	0	0	0	0	0		827.5
828.5	0	0	0		828.5	0	0	0	0	0	0		828.5	0	0	0	0	0	0	0	0	0	0	0	7.7e-06		828.5	0	0	0	0	0	0		828.5	0	0	0	0	0	0	0	0	0	0	0	0		828.5
829.5	0	0	0		829.5	0	0	0	0	0	0		829.5	0	0	0	0	0	0	0	0	0	0	0	7e-06		829.5	0	0	0	0	0	0		829.5	0	0	0	0	0	0	0	0	0	0	0	0		829.5
830.5	0	0	0		830.5	0	0	0	0	0	0		830.5	0	0	0	0	0	0	0	0	0	0	0	6.3e-06		830.5	0	0	0	0	0	0		830.5	0	0	0	0	0	0	0	0	0	0	0	0		830.5
831.5	0	0	0		831.5	0	0	0	0	0	0		831.5	0	0	0	0	0	0	0	0	0	0	0	5.7e-06		831.5	0	0	0	0	0	0		831.5	0	0	0	0	0	0	0	0	0	0	0	0		831.5
832.5	0	0	0		832.5	0	0	0	0	0	0		832.5	0	0	0	0	0	0	0	0	0	0	0	5.1e-06		832.5	0	0	0	0	0	0		832.5	0	0	0	0	0	0	0	0	0	0	0	0		832.5
833.5	0	0	0		833.5	0	0	0	0	0	0		833.5	0	0	0	0	0	0	0	0	0	0	0	4.6e-06		833.5	0	0	0	0	0	0		833.5	0	0	0	0	0	0	0	0	0	0	0	0		833.5
834.5	0	0	0		834.5	0	0	0	0	0	0		834.5	0	0	0	0	0	0	0	0	0	0	0	4.2e-06		834.5	0	0	0	0	0	0		834.5	0	0	0	0	0	0	0	0	0	0	0	0		834.5
835.5	0	0	0		835.5	0	0	0	0	0	0		835.5	0	0	0	0	0	0	0	0	0	0	0	3.7e-06		835.5	0	0	0	0	0	0		835.5	0	0	0	0	0	0	0	0	0	0	0	0		835.5
836.5	0	0	0		836.5	0	0	0	0	0	0		836.5	0	0	0	0	0	0	0	0	0	0	0	3.4e-06		836.5	0	0	0	0	0	0		836.5	0	0	0	0	0	0	0	0	0	0	0	0		836.5
837.5	0	0	0		837.5	0	0	0	0	0	0		837.5	0	0	0	0	0	0	0	0	0	0	0	3e-06		837.5	0	0	0	0	0	0		837.5	0	0	0	0	0	0	0	0	0	0	0	0		837.5
838.5	0	0	0		838.5	0	0	0	0	0	0		838.5	0	0	0	0	0	0	0	0	0	0	0	2.7e-06		838.5	0	0	0	0	0	0		838.5	0	0	0	0	0	0	0	0	0	0	0	0		838.5
839.5	0	0	0		839.5	0	0	0	0	0	0		839.5	0	0	0	0	0	0	0	0	0	0	0	2.4e-06		839.5	0	0	0	0	0	0		839.5	0	0	0	0	0	0	0	0	0	0	0	0		839.5
840.5	0	0	0		840.5	0	0	0	0	0	0		840.5	0	0	0	0	0	0	0	0	0	0	0	2.2e-06		840.5	0	0	0	0	0	0		840.5	0	0	0	0	0	0	0	0	0	0	0	0		840.5
841.5	0	0	0		841.5	0	0	0	0	0	0		841.5	0	0	0	0	0	0	0	0	0	0	0	1.9e-06		841.5	0	0	0	0	0	0		841.5	0	0	0	0	0	0	0	0	0	0	0	0		841.5
842.5	0	0	0		842.5	0	0	0	0	0	0		842.5	0	0	0	0	0	0	0	0	0	0	0	1.7e-06		842.5	0	0	0	0	0	0		842.5	0	0	0	0	0	0	0	0	0	0	0	0		842.5
843.5	0	0	0		843.5	0	0	0	0	0	0		843.5	0	0	0	0	0	0	0	0	0	0	0	1.6e-06		843.5	0	0	0	0	0	0		843.5	0	0	0	0	0	0	0	0	0	0	0	0		843.5
844.5	0	0	0		844.5	0	0	0	0	0	0		844.5	0	0	0	0	0	0	0	0	0	0	0	1.4e-06		844.5	0	0	0	0	0	0		844.5	0	0	0	0	0	0	0	0	0	0	0	0		844.5
845.5	0	0	0		845.5	0	0	0	0	0	0		845.5	0	0	0	0	0	0	0	0	0	0	0	1.2e-06		845.5	0	0	0	0	0	0		845.5	0	0	0	0	0	0	0	0	0	0	0	0		845.5
846.5	0	0	0		846.5	0	0	0	0	0	0		846.5	0	0	0	0	0	0	0	0	0	0	0	1.1e-06		846.5	0	0	0	0	0	0		846.5	0	0	0	0	0	0	0	0	0	0	0	0		846.5
847.5	0	0	0		847.5	0	0	0	0	0	0		847.5	0	0	0	0	0	0	0	0	0	0	0	1e-06		847.5	0	0	0	0	0	0		847.5	0	0	0	0	0	0	0	0	0	0	0	0		847.5
848.5	0	0	0		848.5	0	0	0	0	0	0		848.5	0	0	0	0	0	0	0	0	0	0	0	9e-07		848.5	0	0	0	0	0	0		848.5	0	0	0	0	0	0	0	0	0	0	0	0		848.5
849.5	0	0	0		849.5	0	0	0	0	0	0		849.5	0	0	0	0	0	0	0	0	0	0	0	8e-07		849.5	0	0	0	0	0	0		849.5	0	0	0	0	0	0	0	0	0	0	0	0		849.5
850.5	0	0	0		850.5	0	0	0	0	0	0		850.5	0	0	0	0	0	0	0	0	0	0	0	7e-07		850.5	0	0	0	0	0	0		850.5	0	0	0	0	0	0	0	0	0	0	0	0		850.5
851.5	0	0	0		851.5	0	0	0	0	0	0		851.5	0	0	0	0	0	0	0	0	0	0	0	6e-07		851.5	0	0	0	0	0	0		851.5	0	0	0	0	0	0	0	0	0	0	0	0		851.5
852.5	0	0	0		852.5	0	0	0	0	0	0		852.5	0	0	0	0	0	0	0	0	0	0	0	5e-07		852.5	0	0	0	0	0	0		852.5	0	0	0	0	0	0	0	0	0	0	0	0		852.5
853.5	0	0	0		853.5	0	0	0	0	0	0		853.5	0	0	0	0	0	0	0	0	0	0	0	5e-07		853.5	0	0	0	0	0	0		853.5	0	0	0	0	0	0	0	0	0	0	0	0		853.5
854.5	0	0	0		854.5	0	0	0	0	0	0		854.5	0	0	0	0	0	0	0	0	0	0	0	4e-07		854.5	0	0	0	0	0	0		854.5	0	0	0	0	0	0	0	0	0	0	0	0		854.5
855.5	0	0	0		855.5	0	0	0	0	0	0		855.5	0	0	0	0	0	0	0	0	0	0	0	4e-07		855.5	0	0	0	0	0	0		855.5	0	0	0	0	0	0	0	0	0	0	0	0		855.5
856.5	0	0	0		856.5	0	0	0	0	0	0		856.5	0	0	0	0	0	0	0	0	0	0	0	3e-07		856.5	0	0	0	0	0	0		856.5	0	0	0	0	0	0	0	0	0	0	0	0		856.5
857.5	0	0	0		857.5	0	0	0	0	0	0		857.5	0	0	0	0	0	0	0	0	0	0	0	3e-07		857.5	0	0	0	0	0	0		857.5	0	0	0	0	0	0	0	0	0	0	0	0		857.5
858.5	0	0	0		858.5	0	0	0	0	0	0		858.5	0	0	0	0	0	0	0	0	0	0	0	3e-07		858.5	0	0	0	0	0	0		858.5	0	0	0	0	0	0	0	0	0	0	0	0		858.5
859.5	0	0	0		859.5	0	0	0	0	0	0		859.5	0	0	0	0	0	0	0	0	0	0	0	2e-07		859.5	0	0	0	0	0	0		859.5	0	0	0	0	0	0	0	0	0	0	0	0		859.5
860.5	0	0	0		860.5	0	0	0	0	0	0		860.5	0	0	0	0	0	0	0	0	0	0	0	2e-07		860.5	0	0	0	0	0	0		860.5	0	0	0	0	0	0	0	0	0	0	0	0		860.5
861.5	0	0	0		861.5	0	0	0	0	0	0		861.5	0	0	0	0	0	0	0	0	0	0	0	2e-07		861.5	0	0	0	0	0	0		861.5	0	0	0	0	0	0	0	0	0	0	0	0		861.5
862.5	0	0	0		862.5	0	0	0	0	0	0		862.5	0	0	0	0	0	0	0	0	0	0	0	2e-07		862.5	0	0	0	0	0	0		862.5	0	0	0	0	0	0	0	0	0	0	0	0		862.5
863.5	0	0	0		863.5	0	0	0	0	0	0		863.5	0	0	0	0	0	0	0	0	0	0	0	1e-07		863.5	0	0	0	0	0	0		863.5	0	0	0	0	0	0	0	0	0	0	0	0		863.5
864.5	0	0	0		864.5	0	0	0	0	0	0		864.5	0	0	0	0	0	0	0	0	0	0	0	1e-07		864.5	0	0	0	0	0	0		864.5	0	0	0	0	0	0	0	0	0	0	0	0		864.5
865.5	0	0	0		865.5	0	0	0	0	0	0		865.5	0	0	0	0	0	0	0	0	0	0	0	1e-07		865.5	0	0	0	0	0	0		865.5	0	0	0	0	0	0	0	0	0	0	0	0		865.5
866.5	0	0	0		866.5	0	0	0	0	0	0		866.5	0	0	0	0	0	0	0	0	0	0	0	0		866.5	0	0	0	0	0	0		866.5	0	0	0	0	0	0	0	0	0	0	0	0		866.5
867.5	0	0	0		867.5	0	0	0	0	0	0		867.5	0	0	0	0	0	0	0	0	0	0	0	0		867.5	0	0	0	0	0	0		867.5	0	0	0	0	0	0	0	0	0	0	0	0		867.5
868.5	0	0	0		868.5	0	0	0	0	0	0		868.5	0	0	0	0	0	0	0	0	0	0	0	0		868.5	0	0	0	0	0	0		868.5	0	0	0	0	0	0	0	0	0	0	0	0		868.5
869.5	0	0	0		869.5	0	0	0	0	0	0		869.5	0	0	0	0	0	0	0	0	0	0	0	0		869.5	0	0	0	0	0	0		869.5	0	0	0	0	0	0	0	0	0	0	0	0		869.5
870.5	0	0	0		870.5	0	0	0	0	0	0		870.5	0	0	0	0	0	0	0	0	0	0	0	0		870.5	0	0	0	0	0	0		870.5	0	0	0	0	0	0	0	0	0	0	0	0		870.5
871.5	0	0	0		871.5	0	0	0	0	0	0		871.5	0	0	0	0	0	0	0	0	0	0	0	0		871.5	0	0	0	0	0	0		871.5	0	0	0	0	0	0	0	0	0	0	0	0		871.5
872.5	0	0	0		872.5	0	0	0	0	0	0		872.5	0	0	0	0	0	0	0	0	0	0	0	0		872.5	0	0	0	0	0	0		872.5	0	0	0	0	0	0	0	0	0	0	0	0		872.5
873.5	0	0	0		873.5	0	0	0	0	0	0		873.5	0	0	0	0	0	0	0	0	0	0	0	0		873.5	0	0	0	0	0	0		873.5	0	0	0	0	0	0	0	0	0	0	0	0		873.5
874.5	0	0	0		874.5	0	0	0	0	0	0		874.5	0	0	0	0	0	0	0	0	0	0	0	0		874.5	0	0	0	0	0	0		874.5	0	0	0	0	0	0	0	0	0	0	0	0		874.5
875.5	0	0	0		875.5	0	0	0	0	0	0		875.5	0	0	0	0	0	0	0	0	0	0	0	0		875.5	0	0	0	0	0	0		875.5	0	0	0	0	0	0	0	0	0	0	0	0		875.5
876.5	0	0	0		876.5	0	0	0	0	0	0		876.5	0	0	0	0	0	0	0	0	0	0	0	0		876.5	0	0	0	0	0	0		876.5	0	0	0	0	0	0	0	0	0	0	0	0		876.5
877.5	0	0	0		877.5	0	0	0	0	0	0		877.5	0	0	0	0	0	0	0	0	0	0	0	0		877.5	0	0	0	0	0	0		877.5	0	0	0	0	0	0	0	0	0	0	0	0		877.5
878.5	0	0	0		878.5	0	0	0	0	0	0		878.5	0	0	0	0	0	0	0	0	0	0	0	0		878.5	0	0	0	0	0	0		878.5	0	0	0	0	0	0	0	0	0	0	0	0		878.5
879.5	0	0	0		879.5	0	0	0	0	0	0		879.5	0	0	0	0	0	0	0	0	0	0	0	0		879.5	0	0	0	0	0	0		879.5	0	0	0	0	0	0	0	0	0	0	0	0		879.5
880.5	0	0	0		880.5	0	0	0	0	0	0		880.5	0	0	0	0	0	0	0	0	0	0	0	0		880.5	0	0	0	0	0	0		880.5	0	0	0	0	0	0	0	0	0	0	0	0		880.5
881.5	0	0	0		881.5	0	0	0	0	0	0		881.5	0	0	0	0	0	0	0	0	0	0	0	0		881.5	0	0	0	0	0	0		881.5	0	0	0	0	0	0	0	0	0	0	0	0		881.5
882.5	0	0	0		882.5	0	0	0	0	0	0		882.5	0	0	0	0	0	0	0	0	0	0	0	0		882.5	0	0	0	0	0	0		882.5	0	0	0	0	0	0	0	0	0	0	0	0		882.5
883.5	0	0	0		883.5	0	0	0	0	0	0		883.5	0	0	0	0	0	0	0	0	0	0	0	0		883.5	0	0	0	0	0	0		883.5	0	0	0	0	0	0	0	0	0	0	0	0		883.5
884.5	0	0	0		884.5	0	0	0	0	0	0		884.5	0	0	0	0	0	0	0	0	0	0	0	0		884.5	0	0	0	0	0	0		884.5	0	0	0	0	0	0	0	0	0	0	0	0		884.5
885.5	0	0	0		885.5	0	0	0	0	0	0		885.5	0	0	0	0	0	0	0	0	0	0	0	0		885.5	0	0	0	0	0	0		885.5	0	0	0	0	0	0	0	0	0	0	0	0		885.5
886.5	0	0	0		886.5	0	0	0	0	0	0		886.5	0	0	0	0	0	0	0	0	0	0	0	0		886.5	0	0	0	0	0	0		886.5	0	0	0	0	0	0	0	0	0	0	0	0		886.5
887.5	0	0	0		887.5	0	0	0	0	0	0		887.5	0	0	0	0	0	0	0	0	0	0	0	0		887.5	0	0	0	0	0	0		887.5	0	0	0	0	0	0	0	0	0	0	0	0		887.5
888.5	0	0	0		888.5	0	0	0	0	0	0		888.5	0	0	0	0	0	0	0	0	0	0	0	0		888.5	0	0	0	0	0	0		888.5	0	0	0	0	0	0	0	0	0	0	0	0		888.5
889.5	0	0	0		889.5	0	0	0	0	0	0		889.5	0	0	0	0	0	0	0	0	0	0	0	0		889.5	0	0	0	0	0	0		889.5	0	0	0	0	0	0	0	0	0	0	0	0		889.5
890.5	0	0	0		890.5	0	0	0	0	0	0		890.5	0	0	0	0	0	0	0	0	0	0	0	0		890.5	0	0	0	0	0	0		890.5	0	0	0	0	0	0	0	0	0	0	0	0		890.5
891.5	0	0	0		891.5	0	0	0	0	0	0		891.5	0	0	0	0	0	0	0	0	0	0	0	0		891.5	0	0	0	0	0	0		891.5	0	0	0	0	0	0	0	0	0	0	0	0		891.5
892.5	0	0	0		892.5	0	0	0	0	0	0		892.5	0	0	0	0	0	0	0	0	0	0	0	0		892.5	0	0	0	0	0	0		892.5	0	0	0	0	0	0	0	0	0	0	0	0		892.5
893.5	0	0	0		893.5	0	0	0	0	0	0		893.5	0	0	0	0	0	0	0	0	0	0	0	0		893.5	0	0	0	0	0	0		893.5	0	0	0	0	0	0	0	0	0	0	0	0		893.5
894.5	0	0	0		894.5	0	0	0	0	0	0		894.5	0	0	0	0	0	0	0	0	0	0	0	0		894.5	0	0	0	0	0	0		894.5	0	0	0	0	0	0	0	0	0	0	0	0		894.5
895.5	0	0	0		895.5	0	0	0	0	0	0		895.5	0	0	0	0	0	0	0	0	0	0	0	0		895.5	0	0	0	0	0	0		895.5	0	0	0	0	0	0	0	0	0	0	0	0		895.5
896.5	0	0	0		896.5	0	0	0	0	0	0		896.5	0	0	0	0	0	0	0	0	0	0	0	0		896.5	0	0	0	0	0	0		896.5	0	0	0	0	0	0	0	0	0	0	0	0		896.5
897.5	0	0	0		897.5	0	0	0	0	0	0		897.5	0	0	0	0	0	0	0	0	0	0	0	0		897.5	0	0	0	0	0	0		897.5	0	0	0	0	0	0	0	0	0	0	0	0		897.5
898.5	0	0	0		898.5	0	0	0	0	0	0		898.5	0	0	0	0	0	0	0	0	0	0	0	0		898.5	0	0	0	0	0	0		898.5	0	0	0	0	0	0	0	0	0	0	0	0		898.5
899.5	0	0	0		899.5	0	0	0	0	0	0		899.5	0	0	0	0	0	0	0	0	0	0	0	0		899.5	0	0	0	0	0	0		899.5	0	0	0	0	0	0	0	0	0	0	0	0		899.5
900.5	0	0	0		900.5	0	0	0	0	0	0		900.5	0	0	0	0	0	0	0	0	0	0	0	0		900.5	0	0	0	0	0	0		900.5	0	0	0	0	0	0	0	0	0	0	0	0		900.5
901.5	0	0	0		901.5	0	0	0	0	0	0		901.5	0	0	0	0	0	0	0	0	0	0	0	0		901.5	0	0	0	0	0	0		901.5	0	0	0	0	0	0	0	0	0	0	0	0		901.5
902.5	0	0	0		902.5	0	0	0	0	0	0		902.5	0	0	0	0	0	0	0	0	0	0	0	0		902.5	0	0	0	0	0	0		902.5	0	0	0	0	0	0	0	0	0	0	0	0		902.5
903.5	0	0	0		903.5	0	0	0	0	0	0		903.5	0	0	0	0	0	0	0	0	0	0	0	0		903.5	0	0	0	0	0	0		903.5	0	0	0	0	0	0	0	0	0	0	0	0		903.5
904.5	0	0	0		904.5	0	0	0	0	0	0		904.5	0	0	0	0	0	0	0	0	0	0	0	0		904.5	0	0	0	0	0	0		904.5	0	0	0	0	0	0	0	0	0	0	0	0		904.5
905.5	0	0	0		905.5	0	0	0	0	0	0		905.5	0	0	0	0	0	0	0	0	0	0	0	0		905.5	0	0	0	0	0	0		905.5	0	0	0	0	0	0	0	0	0	0	0	0		905.5
906.5	0	0	0		906.5	0	0	0	0	0	0		906.5	0	0	0	0	0	0	0	0	0	0	0	0		906.5	0	0	0	0	0	0		906.5	0	0	0	0	0	0	0	0	0	0	0	0		906.5
907.5	0	0	0		907.5	0	0	0	0	0	0		907.5	0	0	0	0	0	0	0	0	0	0	0	0		907.5	0	0	0	0	0	0		907.5	0	0	0	0	0	0	0	0	0	0	0	0		907.5
908.5	0	0	0		908.5	0	0	0	0	0	0		908.5	0	0	0	0	0	0	0	0	0	0	0	0		908.5	0	0	0	0	0	0		908.5	0	0	0	0	0	0	0	0	0	0	0	0		908.5
909.5	0	0	0		909.5	0	0	0	0	0	0		909.5	0	0	0	0	0	0	0	0	0	0	0	0		909.5	0	0	0	0	0	0		909.5	0	0	0	0	0	0	0	0	0	0	0	0		909.5
910.5	0	0	0		910.5	0	0	0	0	0	0		910.5	0	0	0	0	0	0	0	0	0	0	0	0		910.5	0	0	0	0	0	0		910.5	0	0	0	0	0	0	0	0	0	0	0	0		910.5
911.5	0	0	0		911.5	0	0	0	0	0	0		911.5	0	0	0	0	0	0	0	0	0	0	0	0		911.5	0	0	0	0	0	0		911.5	0	0	0	0	0	0	0	0	0	0	0	0		911.5
912.5	0	0	0		912.5	0	0	0	0	0	0		912.5	0	0	0	0	0	0	0	0	0	0	0	0		912.5	0	0	0	0	0	0		912.5	0	0	0	0	0	0	0	0	0	0	0	0		912.5
913.5	0	0	0		913.5	0	0	0	0	0	0		913.5	0	0	0	0	0	0	0	0	0	0	0	0		913.5	0	0	0	0	0	0		913.5	0	0	0	0	0	0	0	0	0	0	0	0		913.5
914.5	0	0	0		914.5	0	0	0	0	0	0		914.5	0	0	0	0	0	0	0	0	0	0	0	0		914.5	0	0	0	0	0	0		914.5	0	0	0	0	0	0	0	0	0	0	0	0		914.5
915.5	0	0	0		915.5	0	0	0	0	0	0		915.5	0	0	0	0	0	0	0	0	0	0	0	0		915.5	0	0	0	0	0	0		915.5	0	0	0	0	0	0	0	0	0	0	0	0		915.5
916.5	0	0	0		916.5	0	0	0	0	0	0		916.5	0	0	0	0	0	0	0	0	0	0	0	0		916.5	0	0	0	0	0	0		916.5	0	0	0	0	0	0	0	0	0	0	0	0		916.5
917.5	0	0	0		917.5	0	0	0	0	0	0		917.5	0	0	0	0	0	0	0	0	0	0	0	0		917.5	0	0	0	0	0	0		917.5	0	0	0	0	0	0	0	0	0	0	0	0		917.5
918.5	0	0	0		918.5	0	0	0	0	0	0		918.5	0	0	0	0	0	0	0	0	0	0	0	0		918.5	0	0	0	0	0	0		918.5	0	0	0	0	0	0	0	0	0	0	0	0		918.5
919.5	0	0	0		919.5	0	0	0	0	0	0		919.5	0	0	0	0	0	0	0	0	0	0	0	0		919.5	0	0	0	0	0	0		919.5	0	0	0	0	0	0	0	0	0	0	0	0		919.5
920.5	0	0	0		920.5	0	0	0	0	0	0		920.5	0	0	0	0	0	0	0	0	0	0	0	0		920.5	0	0	0	0	0	0		920.5	0	0	0	0	0	0	0	0	0	0	0	0		920.5
921.5	0	0	0		921.5	0	0	0	0	0	0		921.5	0	0	0	0	0	0	0	0	0	0	0	0		921.5	0	0	0	0	0	0		921.5	0	0	0	0	0	0	0	0	0	0	0	0		921.5
922.5	0	0	0		922.5	0	0	0	0	0	0		922.5	0	0	0	0	0	0	0	0	0	0	0	0		922.5	0	0	0	0	0	0		922.5	0	0	0	0	0	0	0	0	0	0	0	0		922.5
923.5	0	0	0		923.5	0	0	0	0	0	0		923.5	0	0	0	0	0	0	0	0	0	0	0	0		923.5	0	0	0	0	0	0		923.5	0	0	0	0	0	0	0	0	0	0	0	0		923.5
924.5	0	0	0		924.5	0	0	0	0	0	0		924.5	0	0	0	0	0	0	0	0	0	0	0	0		924.5	0	0	0	0	0	0		924.5	0	0	0	0	0	0	0	0	0	0	0	0		924.5
925.5	0	0	0		925.5	0	0	0	0	0	0		925.5	0	0	0	0	0	0	0	0	0	0	0	0		925.5	0	0	0	0	0	0		925.5	0	0	0	0	0	0	0	0	0	0	0	0		925.5
926.5	0	0	0		926.5	0	0	0	0	0	0		926.5	0	0	0	0	0	0	0	0	0	0	0	0		926.5	0	0	0	0	0	0		926.5	0	0	0	0	0	0	0	0	0	0	0	0		926.5
927.5	0	0	0		927.5	0	0	0	0	0	0		927.5	0	0	0	0	0	0	0	0	0	0	0	0		927.5	0	0	0	0	0	0		927.5	0	0	0	0	0	0	0	0	0	0	0	0		927.5
928.5	0	0	0		928.5	0	0	0	0	0	0		928.5	0	0	0	0	0	0	0	0	0	0	0	0		928.5	0	0	0	0	0	0		928.5	0	0	0	0	0	0	0	0	0	0	0	0		928.5
929.5	0	0	0		929.5	0	0	0	0	0	0		929.5	0	0	0	0	0	0	0	0	0	0	0	0		929.5	0	0	0	0	0	0		929.5	0	0	0	0	0	0	0	0	0	0	0	0		929.5
930.5	0	0	0		930.5	0	0	0	0	0	0		930.5	0	0	0	0	0	0	0	0	0	0	0	0		930.5	0	0	0	0	0	0		930.5	0	0	0	0	0	0	0	0	0	0	0	0		930.5
931.5	0	0	0		931.5	0	0	0	0	0	0		931.5	0	0	0	0	0	0	0	0	0	0	0	0		931.5	0	0	0	0	0	0		931.5	0	0	0	0	0	0	0	0	0	0	0	0		931.5
932.5	0	0	0		932.5	0	0	0	0	0	0		932.5	0	0	0	0	0	0	0	0	0	0	0	0		932.5	0	0	0	0	0	0		932.5	0	0	0	0	0	0	0	0	0	0	0	0		932.5
933.5	0	0	0		933.5	0	0	0	0	0	0		933.5	0	0	0	0	0	0	0	0	0	0	0	0		933.5	0	0	0	0	0	0		933.5	0	0	0	0	0	0	0	0	0	0	0	0		933.5
934.5	0	0	0		934.5	0	0	0	0	0	0		934.5	0	0	0	0	0	0	0	0	0	0	0	0		934.5	0	0	0	0	0	0		934.5	0	0	0	0	0	0	0	0	0	0	0	0		934.5
935.5	0	0	0		935.5	0	0	0	0	0	0		935.5	0	0	0	0	0	0	0	0	0	0	0	0		935.5	0	0	0	0	0	0		935.5	0	0	0	0	0	0	0	0	0	0	0	0		935.5
936.5	0	0	0		936.5	0	0	0	0	0	0		936.5	0	0	0	0	0	0	0	0	0	0	0	0		936.5	0	0	0	0	0	0		936.5	0	0	0	0	0	0	0	0	0	0	0	0		936.5
937.5	0	0	0		937.5	0	0	0	0	0	0		937.5	0	0	0	0	0	0	0	0	0	0	0	0		937.5	0	0	0	0	0	0		937.5	0	0	0	0	0	0	0	0	0	0	0	0		937.5
938.5	0	0	0		938.5	0	0	0	0	0	0		938.5	0	0	0	0	0	0	0	0	0	0	0	0		938.5	0	0	0	0	0	0		938.5	0	0	0	0	0	0	0	0	0	0	0	0		938.5
939.5	0	0	0		939.5	0	0	0	0	0	0		939.5	0	0	0	0	0	0	0	0	0	0	0	0		939.5	0	0	0	0	0	0		939.5	0	0	0	0	0	0	0	0	0	0	0	0		939.5
940.5	0	0	0		940.5	0	0	0	0	0	0		940.5	0	0	0	0	0	0	0	0	0	0	0	0		940.5	0	0	0	0	0	0		940.5	0	0	0	0	0	0	0	0	0	0	0	0		940.5
941.5	0	0	0		941.5	0	0	0	0	0	0		941.5	0	0	0	0	0	0	0	0	0	0	0	0		941.5	0	0	0	0	0	0		941.5	0	0	0	0	0	0	0	0	0	0	0	0		941.5
942.5	0	0	0		942.5	0	0	0	0	0	0		942.5	0	0	0	0	0	0	0	0	0	0	0	0		942.5	0	0	0	0	0	0		942.5	0	0	0	0	0	0	0	0	0	0	0	0		942.5
943.5	0	0	0		943.5	0	0	0	0	0	0		943.5	0	0	0	0	0	0	0	0	0	0	0	0		943.5	0	0	0	0	0	0		943.5	0	0	0	0	0	0	0	0	0	0	0	0		943.5
944.5	0	0	0		944.5	0	0	0	0	0	0		944.5	0	0	0	0	0	0	0	0	0	0	0	0		944.5	0	0	0	0	0	0		944.5	0	0	0	0	0	0	0	0	0	0	0	0		944.5
945.5	0	0	0		945.5	0	0	0	0	0	0		945.5	0	0	0	0	0	0	0	0	0	0	0	0		945.5	0	0	0	0	0	0		945.5	0	0	0	0	0	0	0	0	0	0	0	0		945.5
946.5	0	0	0		946.5	0	0	0	0	0	0		946.5	0	0	0	0	0	0	0	0	0	0	0	0		946.5	0	0	0	0	0	0		946.5	0	0	0	0	0	0	0	0	0	0	0	0		946.5
947.5	0	0	0		947.5	0	0	0	0	0	0		947.5	0	0	0	0	0	0	0	0	0	0	0	0		947.5	0	0	0	0	0	0		947.5	0	0	0	0	0	0	0	0	0	0	0	0		947.5
948.5	0	0	0		948.5	0	0	0	0	0	0		948.5	0	0	0	0	0	0	0	0	0	0	0	0		948.5	0	0	0	0	0	0		948.5	0	0	0	0	0	0	0	0	0	0	0	0		948.5
949.5	0	0	0		949.5	0	0	0	0	0	0		949.5	0	0	0	0	0	0	0	0	0	0	0	0		949.5	0	0	0	0	0	0		949.5	0	0	0	0	0	0	0	0	0	0	0	0		949.5
950.5	0	0	0		950.5	0	0	0	0	0	0		950.5	0	0	0	0	0	0	0	0	0	0	0	0		950.5	0	0	0	0	0	0		950.5	0	0	0	0	0	0	0	0	0	0	0	0		950.5
951.5	0	0	0		951.5	0	0	0	0	0	0		951.5	0	0	0	0	0	0	0	0	0	0	0	0		951.5	0	0	0	0	0	0		951.5	0	0	0	0	0	0	0	0	0	0	0	0		951.5
952.5	0	0	0		952.5	0	0	0	0	0	0		952.5	0	0	0	0	0	0	0	0	0	0	0	0		952.5	0	0	0	0	0	0		952.5	0	0	0	0	0	0	0	0	0	0	0	0		952.5
953.5	0	0	0		953.5	0	0	0	0	0	0		953.5	0	0	0	0	0	0	0	0	0	0	0	0		953.5	0	0	0	0	0	0		953.5	0	0	0	0	0	0	0	0	0	0	0	0		953.5
954.5	0	0	0		954.5	0	0	0	0	0	0		954.5	0	0	0	0	0	0	0	0	0	0	0	0		954.5	0	0	0	0	0	0		954.5	0	0	0	0	0	0	0	0	0	0	0	0		954.5
955.5	0	0	0		955.5	0	0	0	0	0	0		955.5	0	0	0	0	0	0	0	0	0	0	0	0		955.5	0	0	0	0	0	0		955.5	0	0	0	0	0	0	0	0	0	0	0	0		955.5
956.5	0	0	0		956.5	0	0	0	0	0	0		956.5	0	0	0	0	0	0	0	0	0	0	0	0		956.5	0	0	0	0	0	0		956.5	0	0	0	0	0	0	0	0	0	0	0	0		956.5
957.5	0	0	0		957.5	0	0	0	0	0	0		957.5	0	0	0	0	0	0	0	0	0	0	0	0		957.5	0	0	0	0	0	0		957.5	0	0	0	0	0	0	0	0	0	0	0	0		957.5
958.5	0	0	0		958.5	0	0	0	0	0	0		958.5	0	0	0	0	0	0	0	0	0	0	0	0		958.5	0	0	0	0	0	0		958.5	0	0	0	0	0	0	0	0	0	0	0	0		958.5
959.5	0	0	0		959.5	0	0	0	0	0	0		959.5	0	0	0	0	0	0	0	0	0	0	0	0		959.5	0	0	0	0	0	0		959.5	0	0	0	0	0	0	0	0	0	0	0	0		959.5
960.5	0	0	0		960.5	0	0	0	0	0	0		960.5	0	0	0	0	0	0	0	0	0	0	0	0		960.5	0	0	0	0	0	0		960.5	0	0	0	0	0	0	0	0	0	0	0	0		960.5
961.5	0	0	0		961.5	0	0	0	0	0	0		961.5	0	0	0	0	0	0	0	0	0	0	0	0		961.5	0	0	0	0	0	0		961.5	0	0	0	0	0	0	0	0	0	0	0	0		961.5
962.5	0	0	0		962.5	0	0	0	0	0	0		962.5	0	0	0	0	0	0	0	0	0	0	0	0		962.5	0	0	0	0	0	0		962.5	0	0	0	0	0	0	0	0	0	0	0	0		962.5
963.5	0	0	0		963.5	0	0	0	0	0	0		963.5	0	0	0	0	0	0	0	0	0	0	0	0		963.5	0	0	0	0	0	0		963.5	0	0	0	0	0	0	0	0	0	0	0	0		963.5
964.5	0	0	0		964.5	0	0	0	0	0	0		964.5	0	0	0	0	0	0	0	0	0	0	0	0		964.5	0	0	0	0	0	0		964.5	0	0	0	0	0	0	0	0	0	0	0	0		964.5
965.5	0	0	0		965.5	0	0	0	0	0	0		965.5	0	0	0	0	0	0	0	0	0	0	0	0		965.5	0	0	0	0	0	0		965.5	0	0	0	0	0	0	0	0	0	0	0	0		965.5
966.5	0	0	0		966.5	0	0	0	0	0	0		966.5	0	0	0	0	0	0	0	0	0	0	0	0		966.5	0	0	0	0	0	0		966.5	0	0	0	0	0	0	0	0	0	0	0	0		966.5
967.5	0	0	0		967.5	0	0	0	0	0	0		967.5	0	0	0	0	0	0	0	0	0	0	0	0		967.5	0	0	0	0	0	0		967.5	0	0	0	0	0	0	0	0	0	0	0	0		967.5
968.5	0	0	0		968.5	0	0	0	0	0	0		968.5	0	0	0	0	0	0	0	0	0	0	0	0		968.5	0	0	0	0	0	0		968.5	0	0	0	0	0	0	0	0	0	0	0	0		968.5
969.5	0	0	0		969.5	0	0	0	0	0	0		969.5	0	0	0	0	0	0	0	0	0	0	0	0		969.5	0	0	0	0	0	0		969.5	0	0	0	0	0	0	0	0	0	0	0	0		969.5
970.5	0	0	0		970.5	0	0	0	0	0	0		970.5	0	0	0	0	0	0	0	0	0	0	0	0		970.5	0	0	0	0	0	0		970.5	0	0	0	0	0	0	0	0	0	0	0	0		970.5
971.5	0	0	0		971.5	0	0	0	0	0	0		971.5	0	0	0	0	0	0	0	0	0	0	0	0		971.5	0	0	0	0	0	0		971.5	0	0	0	0	0	0	0	0	0	0	0	0		971.5
972.5	0	0	0		972.5	0	0	0	0	0	0		972.5	0	0	0	0	0	0	0	0	0	0	0	0		972.5	0	0	0	0	0	0		972.5	0	0	0	0	0	0	0	0	0	0	0	0		972.5
973.5	0	0	0		973.5	0	0	0	0	0	0		973.5	0	0	0	0	0	0	0	0	0	0	0	0		973.5	0	0	0	0	0	0		973.5	0	0	0	0	0	0	0	0	0	0	0	0		973.5
974.5	0	0	0		974.5	0	0	0	0	0	0		974.5	0	0	0	0	0	0	0	0	0	0	0	0		974.5	0	0	0	0	0	0		974.5	0	0	0	0	0	0	0	0	0	0	0	0		974.5
975.5	0	0	0		975.5	0	0	0	0	0	0		975.5	0	0	0	0	0	0	0	0	0	0	0	0		975.5	0	0	0	0	0	0		975.5	0	0	0	0	0	0	0	0	0	0	0	0		975.5
976.5	0	0	0		976.5	0	0	0	0	0	0		976.5	0	0	0	0	0	0	0	0	0	0	0	0		976.5	0	0	0	0	0	0		976.5	0	0	0	0	0	0	0	0	0	0	0	0		976.5
977.5	0	0	0		977.5	0	0	0	0	0	0		977.5	0	0	0	0	0	0	0	0	0	0	0	0		977.5	0	0	0	0	0	0		977.5	0	0	0	0	0	0	0	0	0	0	0	0		977.5
978.5	0	0	0		978.5	0	0	0	0	0	0		978.5	0	0	0	0	0	0	0	0	0	0	0	0		978.5	0	0	0	0	0	0		978.5	0	0	0	0	0	0	0	0	0	0	0	0		978.5
979.5	0	0	0		979.5	0	0	0	0	0	0		979.5	0	0	0	0	0	0	0	0	0	0	0	0		979.5	0	0	0	0	0	0		979.5	0	0	0	0	0	0	0	0	0	0	0	0		979.5
980.5	0	0	0		980.5	0	0	0	0	0	0		980.5	0	0	0	0	0	0	0	0	0	0	0	0		980.5	0	0	0	0	0	0		980.5	0	0	0	0	0	0	0	0	0	0	0	0		980.5
981.5	0	0	0		981.5	0	0	0	0	0	0		981.5	0	0	0	0	0	0	0	0	0	0	0	0		981.5	0	0	0	0	0	0		981.5	0	0	0	0	0	0	0	0	0	0	0	0		981.5
982.5	0	0	0		982.5	0	0	0	0	0	0		982.5	0	0	0	0	0	0	0	0	0	0	0	0		982.5	0	0	0	0	0	0		982.5	0	0	0	0	0	0	0	0	0	0	0	0		982.5
983.5	0	0	0		983.5	0	0	0	0	0	0		983.5	0	0	0	0	0	0	0	0	0	0	0	0		983.5	0	0	0	0	0	0		983.5	0	0	0	0	0	0	0	0	0	0	0	0		983.5
984.5	0	0	0		984.5	0	0	0	0	0	0		984.5	0	0	0	0	0	0	0	0	0	0	0	0		984.5	0	0	0	0	0	0		984.5	0	0	0	0	0	0	0	0	0	0	0	0		984.5
985.5	0	0	0		985.5	0	0	0	0	0	0		985.5	0	0	0	0	0	0	0	0	0	0	0	0		985.5	0	0	0	0	0	0		985.5	0	0	0	0	0	0	0	0	0	0	0	0		985.5
986.5	0	0	0		986.5	0	0	0	0	0	0		986.5	0	0	0	0	0	0	0	0	0	0	0	0		986.5	0	0	0	0	0	0		986.5	0	0	0	0	0	0	0	0	0	0	0	0		986.5
987.5	0	0	0		987.5	0	0	0	0	0	0		987.5	0	0	0	0	0	0	0	0	0	0	0	0		987.5	0	0	0	0	0	0		987.5	0	0	0	0	0	0	0	0	0	0	0	0		987.5
988.5	0	0	0		988.5	0	0	0	0	0	0		988.5	0	0	0	0	0	0	0	0	0	0	0	0		988.5	0	0	0	0	0	0		988.5	0	0	0	0	0	0	0	0	0	0	0	0		988.5
989.5	0	0	0		989.5	0	0	0	0	0	0		989.5	0	0	0	0	0	0	0	0	0	0	0	0		989.5	0	0	0	0	0	0		989.5	0	0	0	0	0	0	0	0	0	0	0	0		989.5
990.5	0	0	0		990.5	0	0	0	0	0	0		990.5	0	0	0	0	0	0	0	0	0	0	0	0		990.5	0	0	0	0	0	0		990.5	0	0	0	0	0	0	0	0	0	0	0	0		990.5
991.5	0	0	0		991.5	0	0	0	0	0	0		991.5	0	0	0	0	0	0	0	0	0	0	0	0		991.5	0	0	0	0	0	0		991.5	0	0	0	0	0	0	0	0	0	0	0	0		991.5
992.5	0	0	0		992.5	0	0	0	0	0	0		992.5	0	0	0	0	0	0	0	0	0	0	0	0		992.5	0	0	0	0	0	0		992.5	0	0	0	0	0	0	0	0	0	0	0	0		992.5
993.5	0	0	0		993.5	0	0	0	0	0	0		993.5	0	0	0	0	0	0	0	0	0	0	0	0		993.5	0	0	0	0	0	0		993.5	0	0	0	0	0	0	0	0	0	0	0	0		993.5
994.5	0	0	0		994.5	0	0	0	0	0	0		994.5	0	0	0	0	0	0	0	0	0	0	0	0		994.5	0	0	0	0	0	0		994.5	0	0	0	0	0	0	0	0	0	0	0	0		994.5
995.5	0	0	0		995.5	0	0	0	0	0	0		995.5	0	0	0	0	0	0	0	0	0	0	0	0		995.5	0	0	0	0	0	0		995.5	0	0	0	0	0	0	0	0	0	0	0	0		995.5
996.5	0	0	0		996.5	0	0	0	0	0	0		996.5	0	0	0	0	0	0	0	0	0	0	0	0		996.5	0	0	0	0	0	0		996.5	0	0	0	0	0	0	0	0	0	0	0	0		996.5
997.5	0	0	0		997.5	0	0	0	0	0	0		997.5	0	0	0	0	0	0	0	0	0	0	0	0		997.5	0	0	0	0	0	0		997.5	0	0	0	0	0	0	0	0	0	0	0	0		997.5
998.5	0	0	0		998.5	0	0	0	0	0	0		998.5	0	0	0	0	0	0	0	0	0	0	0	0		998.5	0	0	0	0	0	0		998.5	0	0	0	0	0	0	0	0	0	0	0	0		998.5
999.5	0	0	0		999.5	0	0	0	0	0	0		999.5	0	0	0	0	0	0	0	0	0	0	0	0		999.5	0	0	0	0	0	0		999.5	0	0	0	0	0	0	0	0	0	0	0	0		999.5
	2.24e-05	1.92e-05	2e-05																																				6.2e-05	7e-05	5.4e-05	3.2e-05	3.1e-05	3.5e-05	2.9e-05	3.2e-05	3.5e-05
	3.896e-05	3.68e-05	4.12e-05																																				0.000103	0.000106	9.6e-05	5.01e-05	5.08e-05	4.94e-05	4.85e-05	4.73e-05	4.55e-05
	4.048e-05	3.96e-05	4.312e-05																																				0.0001096	0.000109	0.0001004	5.24e-05	5.27e-05	5.13e-05	5.06e-05	4.9e-05	4.71e-05
	4.152e-05	4.136e-05	4.472e-05																																				0.000113	0.0001112	0.0001032	5.42e-05	5.41e-05	5.27e-05	5.21e-05	5.02e-05	4.83e-05
	4.232e-05	4.256e-05	4.608e-05																																				0.0001154	0.000113	0.0001056	5.56e-05	5.52e-05	5.38e-05	5.33e-05	5.12e-05	4.95e-05
	4.312e-05	4.344e-05	4.728e-05																																				0.0001174	0.0001146	0.0001076	5.68e-05	5.62e-05	5.48e-05	5.43e-05	5.22e-05	5.08e-05
	4.376e-05	4.424e-05	4.84e-05																																				0.000119	0.000116	0.0001094	5.78e-05	5.71e-05	5.57e-05	5.52e-05	5.31e-05	5.22e-05
	4.44e-05	4.496e-05	4.928e-05																																				0.0001204	0.0001172	0.000111	5.88e-05	5.79e-05	5.66e-05	5.6e-05	5.4e-05	5.38e-05
	4.496e-05	4.552e-05	5.008e-05																																				0.0001218	0.0001184	0.0001126	5.97e-05	5.87e-05	5.74e-05	5.68e-05	5.49e-05	5.55e-05
	4.56e-05	4.608e-05	5.08e-05																																				0.000123	0.0001196	0.000114	6.05e-05	5.95e-05	5.81e-05	5.76e-05	5.58e-05	5.72e-05
	4.616e-05	4.656e-05	5.144e-05																																				0.000124	0.000121	0.0001154	6.13e-05	6.02e-05	5.88e-05	5.83e-05	5.68e-05	5.89e-05
	4.672e-05	4.712e-05	5.2e-05																																				0.000125	0.0001222	0.0001168	6.21e-05	6.09e-05	5.95e-05	5.9e-05	5.78e-05	6.03e-05
	4.736e-05	4.752e-05	5.256e-05																																				0.000126	0.0001234	0.0001182	6.28e-05	6.16e-05	6.02e-05	5.97e-05	5.88e-05	6.15e-05
	4.792e-05	4.8e-05	5.304e-05																																				0.000127	0.0001246	0.0001196	6.35e-05	6.22e-05	6.09e-05	6.03e-05	5.99e-05	6.26e-05
	4.856e-05	4.84e-05	5.352e-05																																				0.000128	0.0001258	0.0001208	6.42e-05	6.29e-05	6.15e-05	6.1e-05	6.1e-05	6.35e-05
	4.92e-05	4.88e-05	5.392e-05																																				0.0001288	0.0001272	0.0001222	6.49e-05	6.36e-05	6.22e-05	6.17e-05	6.21e-05	6.44e-05
	4.992e-05	4.928e-05	5.432e-05																																				0.0001296	0.0001286	0.0001234	6.56e-05	6.42e-05	6.28e-05	6.24e-05	6.32e-05	6.51e-05
	5.064e-05	4.968e-05	5.48e-05																																				0.0001306	0.00013	0.0001248	6.63e-05	6.49e-05	6.35e-05	6.31e-05	6.43e-05	6.59e-05
	5.136e-05	5.008e-05	5.52e-05																																				0.0001314	0.0001316	0.000126	6.7e-05	6.56e-05	6.42e-05	6.38e-05	6.54e-05	6.65e-05
	5.208e-05	5.048e-05	5.56e-05																																				0.0001322	0.000133	0.0001272	6.76e-05	6.63e-05	6.48e-05	6.46e-05	6.65e-05	6.72e-05
	5.288e-05	5.08e-05	5.6e-05																																				0.000133	0.0001346	0.0001284	6.83e-05	6.69e-05	6.55e-05	6.53e-05	6.75e-05	6.78e-05
	5.36e-05	5.12e-05	5.64e-05																																				0.0001338	0.0001362	0.0001296	6.9e-05	6.76e-05	6.63e-05	6.61e-05	6.85e-05	6.84e-05
	5.44e-05	5.16e-05	5.688e-05																																				0.0001346	0.000138	0.0001308	6.97e-05	6.83e-05	6.7e-05	6.69e-05	6.95e-05	6.89e-05
	5.52e-05	5.2e-05	5.728e-05																																				0.0001354	0.0001396	0.000132	7.04e-05	6.9e-05	6.78e-05	6.78e-05	7.04e-05	6.95e-05
	5.592e-05	5.24e-05	5.776e-05																																				0.0001362	0.0001412	0.0001332	7.11e-05	6.97e-05	6.86e-05	6.87e-05	7.12e-05	7e-05
	5.664e-05	5.28e-05	5.816e-05																																				0.000137	0.0001428	0.0001344	7.18e-05	7.04e-05	6.95e-05	6.96e-05	7.21e-05	7.05e-05
	5.736e-05	5.32e-05	5.864e-05																																				0.0001378	0.0001442	0.0001354	7.25e-05	7.11e-05	7.04e-05	7.05e-05	7.29e-05	7.11e-05
	5.808e-05	5.36e-05	5.912e-05																																				0.0001386	0.0001458	0.0001366	7.32e-05	7.18e-05	7.13e-05	7.14e-05	7.36e-05	7.16e-05
	5.872e-05	5.4e-05	5.968e-05																																				0.0001394	0.0001472	0.0001378	7.39e-05	7.24e-05	7.23e-05	7.24e-05	7.43e-05	7.21e-05
	5.936e-05	5.44e-05	6.024e-05																																				0.0001402	0.0001484	0.000139	7.47e-05	7.31e-05	7.33e-05	7.33e-05	7.5e-05	7.26e-05
	6e-05	5.48e-05	6.08e-05																																				0.000141	0.0001498	0.0001402	7.54e-05	7.38e-05	7.44e-05	7.42e-05	7.56e-05	7.31e-05
	6.056e-05	5.52e-05	6.144e-05																																				0.000142	0.000151	0.0001414	7.61e-05	7.44e-05	7.54e-05	7.51e-05	7.62e-05	7.35e-05
	6.112e-05	5.568e-05	6.208e-05																																				0.0001428	0.0001524	0.0001426	7.69e-05	7.51e-05	7.64e-05	7.59e-05	7.68e-05	7.4e-05
	6.168e-05	5.608e-05	6.272e-05																																				0.0001438	0.0001534	0.000144	7.76e-05	7.57e-05	7.73e-05	7.67e-05	7.74e-05	7.45e-05
	6.224e-05	5.656e-05	6.344e-05																																				0.0001448	0.0001546	0.0001452	7.83e-05	7.63e-05	7.82e-05	7.75e-05	7.79e-05	7.5e-05
	6.272e-05	5.696e-05	6.424e-05																																				0.0001458	0.0001558	0.0001466	7.91e-05	7.7e-05	7.9e-05	7.82e-05	7.85e-05	7.55e-05
	6.328e-05	5.744e-05	6.496e-05																																				0.0001468	0.000157	0.000148	7.98e-05	7.76e-05	7.98e-05	7.89e-05	7.9e-05	7.6e-05
	6.376e-05	5.784e-05	6.576e-05																																				0.000148	0.000158	0.0001494	8.05e-05	7.82e-05	8.05e-05	7.96e-05	7.95e-05	7.65e-05
	6.424e-05	5.832e-05	6.648e-05																																				0.0001492	0.0001592	0.000151	8.12e-05	7.88e-05	8.12e-05	8.02e-05	8e-05	7.7e-05
	6.48e-05	5.88e-05	6.728e-05																																				0.0001506	0.0001602	0.0001524	8.2e-05	7.93e-05	8.19e-05	8.09e-05	8.05e-05	7.75e-05
	6.528e-05	5.928e-05	6.792e-05																																				0.000152	0.0001614	0.000154	8.27e-05	7.99e-05	8.25e-05	8.15e-05	8.09e-05	7.8e-05
	6.576e-05	5.976e-05	6.856e-05																																				0.0001536	0.0001624	0.0001558	8.34e-05	8.05e-05	8.31e-05	8.21e-05	8.14e-05	7.85e-05
	6.624e-05	6.032e-05	6.92e-05																																				0.0001554	0.0001636	0.0001576	8.41e-05	8.11e-05	8.36e-05	8.27e-05	8.19e-05	7.9e-05
	6.672e-05	6.08e-05	6.976e-05																																				0.0001574	0.0001648	0.0001594	8.48e-05	8.17e-05	8.41e-05	8.32e-05	8.23e-05	7.95e-05
	6.72e-05	6.136e-05	7.032e-05																																				0.0001598	0.000166	0.0001612	8.55e-05	8.23e-05	8.46e-05	8.38e-05	8.28e-05	8.01e-05
	6.768e-05	6.192e-05	7.08e-05																																				0.0001626	0.0001672	0.000163	8.62e-05	8.29e-05	8.51e-05	8.43e-05	8.32e-05	8.06e-05
	6.816e-05	6.24e-05	7.128e-05																																				0.000166	0.0001684	0.000165	8.69e-05	8.35e-05	8.56e-05	8.49e-05	8.37e-05	8.12e-05
	6.864e-05	6.304e-05	7.176e-05																																				0.00017	0.0001698	0.0001668	8.76e-05	8.41e-05	8.61e-05	8.54e-05	8.42e-05	8.18e-05
	6.912e-05	6.36e-05	7.224e-05																																				0.0001744	0.0001712	0.0001686	8.83e-05	8.47e-05	8.65e-05	8.59e-05	8.46e-05	8.24e-05
	6.96e-05	6.416e-05	7.264e-05																																				0.0001786	0.0001726	0.0001704	8.9e-05	8.54e-05	8.7e-05	8.65e-05	8.51e-05	8.3e-05
	7.008e-05	6.48e-05	7.304e-05																																				0.0001824	0.0001742	0.000172	8.97e-05	8.6e-05	8.74e-05	8.7e-05	8.55e-05	8.37e-05
	7.064e-05	6.544e-05	7.344e-05																																				0.0001858	0.0001758	0.0001738	9.04e-05	8.67e-05	8.79e-05	8.76e-05	8.6e-05	8.44e-05
	7.112e-05	6.608e-05	7.384e-05																																				0.0001886	0.0001776	0.0001752	9.11e-05	8.74e-05	8.83e-05	8.82e-05	8.65e-05	8.51e-05
	7.16e-05	6.672e-05	7.424e-05																																				0.000191	0.0001794	0.0001768	9.18e-05	8.82e-05	8.87e-05	8.87e-05	8.69e-05	8.59e-05
	7.216e-05	6.736e-05	7.464e-05																																				0.000193	0.0001814	0.0001782	9.24e-05	8.9e-05	8.92e-05	8.93e-05	8.74e-05	8.67e-05
	7.264e-05	6.808e-05	7.496e-05																																				0.000195	0.0001836	0.0001796	9.31e-05	8.98e-05	8.97e-05	8.99e-05	8.79e-05	8.75e-05
	7.32e-05	6.88e-05	7.536e-05																																				0.0001966	0.0001858	0.000181	9.38e-05	9.07e-05	9.01e-05	9.06e-05	8.84e-05	8.84e-05
	7.376e-05	6.952e-05	7.576e-05																																				0.0001982	0.0001882	0.0001824	9.45e-05	9.16e-05	9.06e-05	9.12e-05	8.89e-05	8.93e-05
	7.432e-05	7.032e-05	7.608e-05																																				0.0001998	0.0001908	0.0001836	9.51e-05	9.26e-05	9.11e-05	9.19e-05	8.94e-05	9.02e-05
	7.488e-05	7.104e-05	7.648e-05																																				0.0002012	0.0001932	0.0001848	9.58e-05	9.36e-05	9.16e-05	9.26e-05	8.99e-05	9.12e-05
	7.544e-05	7.184e-05	7.688e-05																																				0.0002026	0.0001958	0.0001862	9.65e-05	9.47e-05	9.22e-05	9.34e-05	9.04e-05	9.22e-05
	7.6e-05	7.264e-05	7.728e-05																																				0.0002038	0.0001984	0.0001872	9.71e-05	9.58e-05	9.27e-05	9.42e-05	9.09e-05	9.32e-05
	7.664e-05	7.344e-05	7.768e-05																																				0.0002052	0.0002008	0.0001884	9.78e-05	9.7e-05	9.33e-05	9.5e-05	9.14e-05	9.42e-05
	7.728e-05	7.432e-05	7.808e-05																																				0.0002064	0.0002032	0.0001896	9.85e-05	9.81e-05	9.4e-05	9.59e-05	9.2e-05	9.53e-05
	7.784e-05	7.512e-05	7.856e-05																																				0.0002076	0.0002054	0.0001908	9.91e-05	9.93e-05	9.47e-05	9.69e-05	9.25e-05	9.63e-05
	7.848e-05	7.592e-05	7.896e-05																																				0.0002088	0.0002076	0.0001918	9.98e-05	0.0001005	9.54e-05	9.79e-05	9.31e-05	9.73e-05
	7.92e-05	7.672e-05	7.944e-05																																				0.00021	0.0002096	0.000193	0.0001005	0.0001016	9.63e-05	9.91e-05	9.37e-05	9.84e-05
	7.984e-05	7.76e-05	8e-05																																				0.0002112	0.0002116	0.0001942	0.0001012	0.0001027	9.72e-05	0.0001003	9.43e-05	9.94e-05
	8.056e-05	7.84e-05	8.056e-05																																				0.0002124	0.0002136	0.0001952	0.0001019	0.0001037	9.83e-05	0.0001017	9.49e-05	0.0001004
	8.128e-05	7.92e-05	8.12e-05																																				0.0002138	0.0002154	0.0001964	0.0001026	0.0001047	9.94e-05	0.0001031	9.55e-05	0.0001014
	8.2e-05	8e-05	8.184e-05																																				0.000215	0.0002172	0.0001976	0.0001033	0.0001057	0.0001008	0.0001046	9.61e-05	0.0001023
	8.272e-05	8.088e-05	8.256e-05																																				0.0002162	0.000219	0.0001988	0.0001041	0.0001066	0.0001023	0.0001062	9.68e-05	0.0001033
	8.352e-05	8.168e-05	8.344e-05																																				0.0002176	0.0002208	0.0002	0.0001049	0.0001074	0.000104	0.0001079	9.75e-05	0.0001043
	8.44e-05	8.248e-05	8.448e-05																																				0.000219	0.0002226	0.0002012	0.0001057	0.0001083	0.0001059	0.0001097	9.82e-05	0.0001052
	8.52e-05	8.328e-05	8.568e-05																																				0.0002204	0.0002244	0.0002024	0.0001065	0.0001091	0.0001077	0.0001114	9.89e-05	0.0001062
	8.608e-05	8.416e-05	8.704e-05																																				0.0002218	0.0002262	0.0002036	0.0001074	0.0001098	0.0001095	0.0001132	9.97e-05	0.0001071
	8.704e-05	8.496e-05	8.864e-05																																				0.0002234	0.000228	0.000205	0.0001083	0.0001106	0.0001111	0.000115	0.0001005	0.0001081
	8.8e-05	8.584e-05	9.032e-05																																				0.0002248	0.00023	0.0002064	0.0001093	0.0001113	0.0001127	0.0001168	0.0001013	0.000109
	8.896e-05	8.672e-05	9.2e-05																																				0.0002266	0.0002318	0.0002078	0.0001104	0.000112	0.0001141	0.0001186	0.0001022	0.0001099
	9e-05	8.76e-05	9.352e-05																																				0.0002282	0.0002338	0.0002094	0.0001116	0.0001128	0.0001154	0.0001204	0.0001032	0.0001109
	9.104e-05	8.856e-05	9.488e-05																																				0.00023	0.0002358	0.000211	0.0001128	0.0001135	0.0001166	0.0001221	0.0001043	0.0001119
	9.216e-05	8.952e-05	9.608e-05																																				0.000232	0.000238	0.0002128	0.0001142	0.0001142	0.0001178	0.0001238	0.0001055	0.0001128
	9.336e-05	9.056e-05	9.712e-05																																				0.000234	0.0002404	0.0002146	0.0001157	0.0001149	0.0001189	0.0001256	0.0001068	0.0001138
	9.456e-05	9.168e-05	9.808e-05																																				0.000236	0.0002428	0.0002166	0.0001174	0.0001156	0.00012	0.0001273	0.0001084	0.0001148
	9.584e-05	9.28e-05	9.888e-05																																				0.0002382	0.0002454	0.000219	0.0001193	0.0001164	0.0001211	0.000129	0.0001102	0.0001159
	9.712e-05	9.408e-05	9.976e-05																																				0.0002406	0.0002484	0.0002214	0.0001214	0.0001172	0.0001221	0.0001307	0.0001124	0.0001169
	9.848e-05	9.552e-05	0.00010048																																				0.0002432	0.0002514	0.0002244	0.0001236	0.000118	0.0001232	0.0001325	0.0001151	0.0001181
	0.0001	9.704e-05	0.00010128																																				0.0002458	0.000255	0.0002276	0.000126	0.0001189	0.0001244	0.0001343	0.0001183	0.0001193
	0.0001016	9.888e-05	0.000102																																				0.0002488	0.0002588	0.0002316	0.0001286	0.0001198	0.0001256	0.0001361	0.0001218	0.0001206
	0.00010336	0.00010088	0.00010272																																				0.0002522	0.0002632	0.0002364	0.0001313	0.0001208	0.0001269	0.000138	0.0001257	0.0001221
	0.00010536	0.00010328	0.00010344																																				0.000256	0.0002682	0.0002422	0.0001342	0.0001219	0.0001284	0.00014	0.0001297	0.0001239
	0.00010768	0.00010608	0.00010424																																				0.0002608	0.000274	0.0002496	0.0001372	0.0001232	0.0001302	0.0001422	0.0001341	0.0001261
	0.00011056	0.00010936	0.00010512																																				0.000267	0.0002812	0.0002584	0.0001404	0.0001246	0.0001326	0.0001446	0.0001391	0.0001294
	0.00011432	0.00011328	0.000106																																				0.000276	0.0002908	0.0002692	0.0001436	0.0001264	0.0001364	0.0001475	0.0001449	0.0001368
	0.00011936	0.000118	0.00010712																																				0.0002904	0.0003044	0.0002812	0.000147	0.0001286	0.0001464	0.000151	0.0001507	0.0001524
	0.00012544	0.0001236	0.00010848																																				0.000305	0.0003232	0.0002946	0.0001506	0.0001315	0.0001606	0.0001559	0.0001558	0.0001586
	0.00013176	0.0001296	0.00011056																																				0.0003156	0.000342	0.0003092	0.0001544	0.0001359	0.0001674	0.0001639	0.0001605	0.0001626
	0.000138	0.00013536	0.00011728																																				0.0003246	0.0003578	0.000325	0.0001587	0.0001438	0.0001731	0.0001777	0.000165	0.0001664
	0.00014544	0.00014056	0.00014776																																				0.000335	0.0003738	0.0003446	0.0001643	0.0001799	0.000182	0.0001922	0.0001704	0.0001716
	0.00016576	0.00014632	0.00015448																																				0.000399	0.000397	0.0004936	0.0001752	0.000204	0.0002472	0.0002048	0.0001813	0.0002568
	0.0003512	0.0001896	0.0003328																																				0.00072	0.001	0.000618	0.000616	0.000453	0.000281	0.00029	0.000294	0.000323
																												4.04208	4.04208	4.04208									4.04212	4.04212	4.04212	2.02106	2.02106	2.02106	2.02106	2.02106	2.02106
																												0.0002352	0.0002326	0.0002908									0.000241	0.0002556	0.000235	0.0001231	0.0001214	0.0001233	0.0001202	0.0001157	0.0001226
																												0.0002102	0.0001832	0.0002224									0.0002126	0.0002266	0.000197	0.0001006	0.0001144	8.87e-05	8.72e-05	8.71e-05	0.000113
																												9.48e-05	0.0001004	0.0001958									0.0001046	0.0001308	0.0001056	7.24e-05	6.55e-05	5.28e-05	4.14e-05	4.75e-05	5.73e-05
																												0.0001416	0.000141	0.0001378									0.0001372	0.0001448	0.0001352	7.19e-05	7.04e-05	7.11e-05	7.17e-05	7.24e-05	7.1e-05
																												0.0002148	0.0002054	0.0002216									0.0002204	0.0002278	0.0002034	0.0001065	0.0001088	0.0001118	0.000116	9.95e-05	0.0001081
																												0.0003586	0.0003742	0.0004314									0.0003354	0.0003766	0.000361	0.0001636	0.0001932	0.0002343	0.0001866	0.0001701	0.0001799
																												0.00413	0.003716	0.003762									0.003658	0.003744	0.004082	0.002064	0.002221	0.002006	0.002037	0.002099	0.001996
																																							0	0	0	0	0	0	0	0	0
																																							0	0	0	0	0	0	0	0	0
																																							0	0	0	0	0	0	0	0	0
																																							0	0	0	0	0	0	0	0	0
																																							0	0	0	0	0	0	0	0	0
																																							0	0	0	0	0	0	0	0	0
																																							0	0	0	0	0	0	0	0	0
																																							0	0	0	0	0	0	0	0	0
																																							0	0	0	0	0	0	0	0	0
																																							0	0	0	0	0	0	0	0	0
																																							0	0	0	0	0	0	0	0	0
																																							0	0	0	0	0	0	0	0	0
																																							0	0	0	0	0	0	0	0	0
																																							0	0	0	0	0	0	0	0	0
																																							0	0	0	0	0	0	0	0	0
																																							0	0	0	0	0	0	0	0	0
																																							0	0	0	0	0	0	0	0	0
																																							0	0	0	0	0	0	0	0	0
																																							0	0	0	0	0	0	0	0	0
																																							0	0	0	0	0	0	0	0	0
																																							0	0	0	0	0	0	0	0	0
																																							0	0	0	0	0	0	0	0	0
																																							0	0	0	0	0	0	0	0	0
																																							0	0	8e-07	0	0	0	0	0	0
																																							0	0	6.2e-06	0	0	0	2e-07	0	0
																																							0	0	3.88e-05	0	0	0	1.1e-06	0	0
																																							0	0	0.0002096	0	0	0	6.4e-06	0	0
																																							0	0	0.0009956	0	3e-07	0	3.44e-05	0	0
																																							0	0	0.0042056	5e-07	2.2e-06	0	0.0001686	7e-07	0
																																							4e-07	0	0.0159652	4.1e-06	1.39e-05	0	0.0007576	4.6e-06	0
																																							4.84e-05	0	0.0550318	3.09e-05	7.52e-05	0	0.0031311	2.85e-05	0
																																							0.0027254	4e-07	0.173908	0.0002038	0.0003488	0	0.011936	0.0001621	0
																																							0.0771208	3.2e-06	0.507989	0.001184	0.0014228	1e-06	0.04208	0.0008539	0
																																							1.13926	2.3e-05	1.38053	0.0060769	0.0052217	1.36e-05	0.137563	0.0041896	1.2e-06
																																							9.29313	0.000145	3.50745	0.0276804	0.0175694	0.0001534	0.417997	0.0192023	3.4e-05
																																							44.8	0.000816	8.35947	0.112344	0.0550651	0.0014384	1.18297	0.0822702	0.0007629
																																							138	0.0041072	18.7357	0.407897	0.162788	0.0112374	3.12337	0.328912	0.012978
																																							294	0.0185116	39.6	1.33036	0.458119	0.0733457	7.70389	1.2225	0.164921
																																							470	0.0749094	78.8	3.91463	1.23446	0.401133	17.8	4.20274	1.55197
																																							606	0.273385	148.8	10.4	3.19368	1.84501	38.4	13.3	10.8
																																							678	0.905212	266	25.4	7.93242	7.17335	77.9	38.4	55.7
																																							698	2.73875	456	56.4	18.9	23.7	149	101	216
																																							694	7.63069	744	115	42.9	67.5	267	242	643
																																							694	19.7346	1170	219	92.5	167	455	525	1500
																																							714	47.8	1778	386	189	362	737	1030	2830
																																							770	108.6	2620	637	364	701	1140	1850	4430
																																							878	234	3760	990	661	1230	1690	3020	5970
																																							1056	480	5260	1460	1130	1970	2410	4530	7110
																																							1336	936	7180	2050	1810	2950	3330	6280	7720
																																							1760	1736	9580	2770	2750	4140	4450	8090	7850
																																							2400	3060	12440	3600	3960	5520	5780	9770	7670
																																							3320	5140	15720	4550	5430	7070	7310	11200	7350
																																							4640	8200	19320	5610	7130	8720	9010	12200	7020
																																							6460	12320	23000	6770	9010	10500	10900	12800	6790
																																							8940	17480	26800	8040	11000	12300	12800	13200	6710
																																							12160	23400	30400	9410	13100	14100	14700	13200	6820
																																							16180	29600	33600	10900	15200	15900	16500	13200	7140
																																							21000	35400	36600	12500	17200	17600	18200	13200	7710
																																							26800	40200	39200	14200	19200	19300	19600	13100	8560
																																							33000	43800	41800	15900	20900	20900	20800	13200	9710
																																							40000	45800	44200	17600	22500	22300	21600	13300	11200
																																							47200	46400	46600	19400	23900	23400	22100	13600	13000
																																							54600	46000	49200	21000	25100	24200	22400	14000	15200
																																							61600	45200	51800	22600	26000	24700	22400	14600	17700
																																							68200	44000	54400	23900	26800	24800	22200	15300	20500
																																							74000	43000	57000	25000	27500	24600	21900	16100	23500
																																							78800	42400	59400	26000	28100	24200	21600	17000	26500
																																							82000	42400	61600	26700	28700	23500	21400	18100	29500
																																							83600	43200	63200	27300	29300	22800	21200	19500	32400
																																							83600	44600	64000	27800	30100	22200	21200	21000	35200
																																							82000	47000	64400	28200	31000	21600	21500	22800	37700
																																							79000	50000	64000	28700	32100	21200	21900	24900	40000
																																							74600	54000	63200	29100	33500	21100	22700	27300	42000
																																							69400	58600	61800	29600	35100	21400	23900	30000	43700
																																							63600	63600	60200	30200	36900	22000	25300	33100	45100
																																							57600	69000	58600	30900	38800	23100	27200	36500	46200
																																							51800	74400	57000	31700	40900	24700	29400	40100	46900
																																							46200	79400	55800	32600	43000	26900	32000	43900	47100
																																							41200	83600	55000	33500	44900	29700	34900	47600	47000
																																							36800	86600	54800	34500	46700	33100	38100	51300	46400
																																							33000	88400	55000	35600	48100	37300	41400	54700	45500
																																							30000	88600	56000	36700	49000	42000	44700	57700	44300
																																							27600	87600	57800	37800	49500	47300	47800	60200	42900
																																							25800	85400	60200	38900	49500	52700	50500	62100	41400
																																							24800	82400	63200	40000	49000	58100	52800	63500	39800
																																							24200	78600	67200	41100	48000	63100	54400	64400	38300
																																							24200	74600	72000	42300	46600	67100	55200	64800	36900
																																							25000	70600	77200	43500	45100	69900	55400	64900	35700
																																							26200	66800	83400	44700	43300	71100	54800	64600	34700
																																							28200	63400	89800	46000	41600	70600	53600	64200	33900
																																							31000	60400	96600	47400	39900	68700	51800	63600	33500
																																							34600	58000	103600	48800	38300	65400	49700	62800	33200
																																							39000	56200	110400	50200	37000	61100	47400	62000	33300
																																							44400	55000	116800	51700	35900	56300	45000	61100	33500
																																							51000	54400	122400	53100	35200	51400	42500	60100	34000
																																							58400	54600	127000	54500	34700	46500	40200	58900	34700
																																							66800	55200	130600	55800	34600	42000	38000	57500	35600
																																							76000	56600	132600	56900	34900	37900	36000	55900	36600
																																							85400	58600	133400	57800	35600	34400	34200	54100	37800
																																							94800	61000	132600	58400	36600	31500	32700	51900	39000
																																							104000	64000	130400	58600	38100	29200	31300	49600	40200
																																							112200	67600	127000	58500	40000	27400	30200	47000	41500
																																							119000	71600	122600	58000	42400	26000	29300	44200	42800
																																							124600	75800	117200	57100	45100	25200	28600	41400	44100
																																							128200	80400	111400	55800	48300	24700	28100	38500	45300
																																							130400	85000	105000	54200	51800	24700	27700	35700	46400
																																							130800	89600	98400	52300	55700	25100	27500	33000	47500
																																							129800	93800	92000	50200	59700	25800	27400	30400	48500
																																							127600	97800	85600	48000	63700	26900	27400	28000	49400
																																							124600	101200	79400	45700	67600	28300	27600	25900	50200
																																							121000	104000	73600	43400	71200	30100	27800	24000	50800
																																							117200	105800	68000	41200	74300	32300	28100	22300	51300
																																							113000	107000	63000	39100	76600	34700	28500	20900	51500
																																							109000	107200	58400	37100	78000	37400	29000	19700	51500
																																							105000	106800	54200	35300	78500	40300	29500	18800	51200
																																							101400	105400	50400	33600	77900	43300	30100	18000	50600
																																							97800	103400	47000	32100	76200	46300	30700	17400	49600
																																							94200	101000	44000	30800	73600	49200	31300	16900	48200
																																							91000	98000	41200	29700	70200	51800	32000	16600	46400
																																							87600	94800	38800	28700	66100	53900	32700	16400	44300
																																							84400	91200	36800	27800	61700	55500	33400	16300	41700
																																							81000	87800	35000	27100	57000	56400	34100	16200	38900
																																							77600	84200	33400	26600	52200	56400	34800	16200	35800
																																							74000	80600	32000	26100	47600	55600	35600	16300	32600
																																							70200	77200	30800	25700	43200	54000	36300	16400	29400
																																							66400	73800	29600	25400	39000	51600	37000	16400	26200
																																							62200	70600	28800	25200	35300	48500	37600	16500	23100
																																							58200	67600	28000	25000	31800	45000	38200	16500	20100
																																							54000	64800	27400	24800	28800	41000	38800	16500	17500
																																							49800	62000	26800	24700	26000	37000	39300	16400	15100
																																							45800	59400	26400	24600	23600	32900	39700	16300	13000
																																							41800	56800	26000	24600	21500	29000	40100	16100	11100
																																							38200	54400	25600	24500	19600	25300	40300	16000	9570
																																							34800	52000	25400	24500	17900	21900	40400	15700	8270
																																							31800	49800	25200	24500	16400	18900	40500	15500	7200
																																							29000	47600	25000	24400	15000	16300	40300	15200	6320
																																							26800	45400	24800	24400	13800	14000	40000	15000	5620
																																							24600	43200	24800	24400	12700	12100	39600	14800	5080
																																							23000	41200	24600	24500	11700	10500	39000	14600	4660
																																							21600	39000	24600	24500	10700	9180	38300	14400	4360
																																							20400	37200	24600	24500	9810	8090	37400	14300	4160
																																							19660	35200	24600	24600	8970	7210	36400	14200	4050
																																							19100	33400	24600	24600	8180	6510	35300	14200	4030
																																							18800	31600	24400	24700	7440	5960	34000	14300	4100
																																							18760	30000	24400	24700	6750	5540	32600	14400	4260
																																							18940	28600	24400	24800	6110	5240	31200	14600	4510
																																							19380	27200	24600	24800	5510	5040	29700	14800	4870
																																							20000	25800	24600	24800	4970	4930	28200	15200	5350
																																							21000	24600	24600	24800	4480	4900	26600	15600	5970
																																							22200	23600	24600	24800	4030	4960	25100	16100	6740
																																							23600	22600	24800	24700	3630	5100	23600	16700	7690
																																							25200	21800	24800	24600	3280	5320	22100	17300	8830
																																							27000	21200	24800	24400	2970	5630	20700	18000	10200
																																							29000	20600	25000	24100	2710	6030	19400	18700	11700
																																							31000	20000	25000	23700	2480	6530	18100	19400	13500
																																							33200	19740	25200	23300	2290	7130	16900	20200	15500
																																							35400	19500	25200	22700	2130	7840	15800	20900	17600
																																							37400	19360	25200	22100	2000	8660	14800	21600	19800
																																							39200	19340	25200	21400	1890	9600	13800	22300	22000
																																							40600	19420	25200	20600	1810	10600	13000	22900	24000
																																							41600	19580	25200	19700	1760	11800	12200	23300	25900
																																							42000	19860	25200	18700	1720	13000	11500	23600	27300
																																							41600	20200	25000	17700	1710	14300	10900	23800	28300
																																							40800	20600	24800	16700	1720	15600	10400	23800	28700
																																							39400	21200	24400	15700	1740	16900	9890	23600	28600
																																							37400	21800	24200	14600	1790	18100	9470	23100	27800
																																							34800	22400	23600	13500	1850	19200	9110	22500	26600
																																							32000	23200	23200	12500	1930	20100	8810	21700	24900
																																							28800	24000	22400	11500	2040	20800	8550	20800	22900
																																							25800	24800	21800	10500	2170	21200	8350	19600	20600
																																							22600	25600	21000	9590	2320	21300	8180	18400	18300
																																							19560	26600	20000	8720	2490	21100	8060	17100	16000
																																							16740	27400	19120	7910	2680	20600	7980	15700	13900
																																							14180	28200	18100	7150	2900	19800	7930	14300	11900
																																							11900	29200	17040	6460	3140	18800	7920	12900	10000
																																							9920	29800	15960	5830	3400	17500	7930	11500	8460
																																							8220	30600	14840	5250	3690	16100	7980	10200	7090
																																							6780	31200	13720	4730	3980	14600	8060	8980	5940
																																							5560	31600	12600	4270	4300	13100	8170	7830	4970
																																							4560	32000	11500	3850	4620	11600	8300	6780	4170
																																							3740	32400	10440	3480	4950	10200	8460	5830	3520
																																							3080	32400	9420	3140	5280	8790	8640	4980	2980
																																							2540	32400	8440	2850	5600	7540	8850	4230	2550
																																							2100	32200	7540	2590	5920	6410	9070	3570	2200
																																							1754	31800	6680	2360	6210	5420	9320	3000	1920
																																							1472	31400	5900	2160	6490	4550	9580	2520	1690
																																							1244	30800	5200	1980	6730	3800	9850	2100	1510
																																							1062	30000	4540	1820	6950	3160	10100	1750	1370
																																							914	29200	3960	1680	7130	2630	10400	1450	1250
																																							796	28200	3440	1560	7280	2180	10700	1200	1160
																																							702	27000	2980	1460	7390	1810	11000	997	1090
																																							626	26000	2580	1360	7460	1500	11300	826	1040
																																							566	24800	2220	1280	7490	1250	11600	685	1000
																																							518	23400	1924	1210	7480	1050	11900	569	976
																																							480	22200	1660	1150	7440	878	12200	473	959
																																							450	20800	1432	1090	7360	741	12400	394	949
																																							428	19540	1238	1050	7250	630	12600	330	947
																																							414	18240	1072	1010	7110	539	12800	277	949
																																							404	16960	930	972	6940	465	13000	234	956
																																							402	15720	810	942	6750	405	13100	198	965
																																							404	14520	710	916	6540	356	13100	169	975
																																							410	13380	624	895	6310	316	13200	145	985
																																							422	12300	552	877	6060	284	13100	126	994
																																							440	11260	492	862	5810	258	13000	110	1000
																																							466	10300	442	850	5540	237	12900	96.3	1000
																																							496	9400	400	841	5260	220	12600	85.4	1000
																																							536	8560	366	834	4980	207	12400	76.5	992
																																							584	7800	338	829	4700	197	12000	69.2	978
																																							642	7080	314	826	4420	190	11700	63.3	958
																																							712	6440	296	825	4140	185	11200	58.6	932
																																							796	5840	282	825	3870	183	10800	54.8	899
																																							896	5300	272	827	3600	184	10300	51.9	862
																																							1016	4820	266	830	3350	187	9730	49.7	820
																																							1156	4380	262	834	3100	192	9170	48.3	775
																																							1322	3980	262	839	2860	200	8590	47.5	728
																																							1518	3620	264	845	2640	210	8000	47.3	680
																																							1746	3300	272	852	2430	224	7410	47.7	632
																																							2020	3020	282	860	2230	242	6820	48.8	585
																																							2320	2760	296	868	2050	265	6240	50.6	540
																																							2680	2540	314	877	1880	293	5680	53.2	497
																																							3080	2340	338	886	1720	327	5140	56.6	458
																																							3540	2160	368	896	1580	369	4630	61	421
																																							4040	1998	404	907	1450	420	4140	66.6	388
																																							4620	1860	448	918	1340	484	3690	73.7	359
																																							5240	1738	500	929	1230	562	3260	82.4	333
																																							5900	1632	564	941	1140	657	2870	93.2	310
																																							6600	1540	642	954	1060	775	2520	107	291
																																							7340	1458	736	968	987	919	2190	123	274
																																							8080	1390	848	982	925	1100	1900	144	261
																																							8820	1330	984	997	871	1310	1640	169	251
																																							9540	1282	1146	1010	825	1580	1410	200	243
																																							10200	1240	1338	1030	786	1910	1210	239	237
																																							10800	1206	1568	1050	755	2310	1030	287	235
																																							11300	1182	1840	1060	730	2790	873	346	234
																																							11680	1162	2160	1080	711	3380	738	420	237
																																							11920	1150	2540	1100	699	4080	621	510	242
																																							12020	1144	2980	1130	692	4910	521	621	250
																																							11980	1146	3500	1150	691	5880	436	758	261
																																							11760	1152	4100	1170	697	7010	364	924	275
																																							11420	1164	4800	1200	708	8300	302	1130	293
																																							10920	1184	5580	1220	725	9750	251	1370	316
																																							10320	1208	6460	1250	749	11300	207	1660	343
																																							9620	1240	7440	1280	781	13100	171	2000	376
																																							8860	1276	8540	1310	819	14900	141	2400	416
																																							8060	1320	9740	1350	867	16700	116	2870	463
																																							7240	1370	11020	1380	923	18400	95.2	3400	518
																																							6440	1428	12400	1420	989	20100	78	3990	583
																																							5660	1492	13820	1450	1070	21500	63.9	4640	660
																																							4900	1562	15300	1490	1160	22600	52.2	5350	749
																																							4220	1640	16800	1530	1260	23300	42.7	6100	853
																																							3600	1726	18280	1570	1380	23600	34.8	6870	974
																																							3040	1820	19720	1610	1510	23300	28.4	7650	1110
																																							2540	1920	21000	1650	1660	22500	23.2	8400	1270
																																							2120	2020	22200	1690	1820	21300	18.9	9090	1460
																																							1752	2140	23400	1730	2010	19600	15.4	9700	1660
																																							1440	2260	24200	1780	2210	17600	12.6	10200	1900
																																							1180	2400	24800	1820	2430	15400	10.3	10500	2160
																																							962	2520	25200	1850	2670	13100	8.3838	10700	2450
																																							784	2660	25200	1890	2920	10800	6.84765	10700	2770
																																							636	2800	25200	1930	3180	8720	5.59683	10500	3120
																																							516	2940	24800	1960	3460	6810	4.5782	10200	3500
																																							420	3080	24000	1980	3730	5160	3.74842	9650	3910
																																							342	3220	23000	2010	4010	3790	3.0722	8970	4350
																																							278	3360	22000	2030	4280	2700	2.52082	8190	4810
																																							228	3480	20600	2040	4530	1870	2.07093	7330	5290
																																							188	3600	19140	2050	4770	1250	1.70357	6440	5790
																																							155.6	3720	17600	2060	4970	808	1.40332	5540	6300
																																							129.6	3820	15980	2050	5130	506	1.15769	4670	6820
																																							108.8	3900	14360	2040	5250	307	0.956514	3860	7340
																																							92.2	3960	12760	2030	5320	180	0.791559	3130	7850
																																							78.6	4000	11200	2000	5330	102	0.656133	2480	8350
																																							68	4020	9740	1970	5290	56	0.544802	1930	8830
																																							59.2	4040	8360	1930	5180	29.7	0.453151	1470	9280
																																							52.2	4020	7120	1880	5030	15.2	0.377592	1100	9690
																																							46.8	3960	5980	1830	4820	7.55872	0.315204	800	10100
																																							42.2	3900	4980	1770	4560	3.62514	0.263612	573	10400
																																							38.8	3820	4100	1700	4270	1.68132	0.220879	402	10600
																																							36	3700	3340	1630	3950	0.754186	0.185424	276	10800
																																							34	3580	2680	1550	3610	0.327248	0.155959	186	11000
																																							32.4	3420	2140	1470	3250	0.137383	0.13143	123	11000
																																							31.6	3260	1694	1390	2900	0.0558146	0.110974	79.4	11000
																																							31	3100	1324	1300	2560	0.0219505	0.0938851	50.4	10900
																																							31	2920	1024	1220	2220	0.0083591	0.0795832	31.3	10700
																																							31.4	2720	786	1130	1910	0.0030835	0.0675924	19.1	10500
																																							32.4	2520	596	1040	1630	0.0011022	0.0575209	11.4	10200
																																							33.8	2340	450	956	1370	0.000382	0.0490462	6.7255	9760
																																							35.6	2140	334	872	1140	0.0001284	0.0419021	3.87869	9290
																																							38.2	1952	248	791	939	4.19e-05	0.0358686	2.19661	8770
																																							41.6	1768	181.2	713	766	1.33e-05	0.0307637	1.22201	8190
																																							45.8	1594	131.6	639	618	4.1e-06	0.0264365	0.668049	7580
																																							51.2	1426	94.8	569	495	1.2e-06	0.022762	0.359016	6930
																																							57.8	1270	67.6	504	392	4e-07	0.0196359	0.189742	6280
																																							66	1126	48	443	308	1e-07	0.0169715	0.0986595	5610
																																							76	992	33.8	388	241	0	0.0146966	0.0504924	4960
																																							88.6	870	23.6	337	186	0	0.0127507	0.025446	4320
																																							104.2	758	16.3008	291	144	0	0.0110832	0.0126334	3720
																																							123.4	658	11.211	250	110	0	0.0096518	0.0061822	3150
																																							147.4	570	7.65733	214	83.7	0	0.0084208	0.0029833	2630
																																							177.2	490	5.19532	181	63.4	0	0.0073604	0.0014204	2160
																																							214	420	3.50225	153	47.9	0	0.0064452	0.0006676	1750
																																							260	360	2.3463	128	36	0	0.0056541	0.0003099	1390
																																							318	306	1.56252	107	27.1	0	0.0049689	0.0001422	1090
																																							388	260	1.0346	88.8	20.3	0	0.0043746	6.45e-05	835
																																							474	220	0.681292	73.2	15.2	0	0.0038582	2.89e-05	629
																																							582	186.6	0.446285	60	11.4	0	0.0034088	1.29e-05	465
																																							714	157.6	0.290882	48.9	8.55631	0	0.0030169	5.7e-06	336
																																							874	132.8	0.188692	39.6	6.42922	0	0.0026747	2.5e-06	238
																																							1068	111.8	0.121851	31.9	4.84295	0	0.0023754	1.1e-06	165
																																							1302	94	0.0783528	25.6	3.6601	0	0.0021131	5e-07	112
																																							1580	79.2	0.050181	20.4	2.77752	0	0.001883	2e-07	74.5
																																							1908	66.6	0.0320178	16.2	2.11811	0	0.0016807	0	48.3
																																							2300	56	0.0203574	12.8	1.62447	0	0.0015026	0	30.6
																																							2740	47.2	0.0129016	10.1	1.25396	0	0.0013456	0	18.9
																																							3240	39.8	0.0081518	7.87962	0.974966	0	0.001207	0	11.4
																																							3820	33.6	0.0051368	6.13719	0.764106	0	0.0010844	0	6.72116
																																							4440	28.4	0.0032288	4.75921	0.604067	0	0.0009757	0	3.85623
																																							5120	24	0.002025	3.67512	0.48204	0	0.0008794	0	2.15624
																																							5840	20.4	0.0012674	2.82653	0.388536	0	0.0007938	0	1.17462
																																							6600	17.4403	0.000792	2.16548	0.316521	0	0.0007176	0	0.623194
																																							7340	14.9214	0.000494	1.65293	0.260767	0	0.0006497	0	0.321922
																																							8080	12.8144	0.0003078	1.25729	0.217379	0	0.0005891	0	0.16187
																																							8780	11.0501	0.0001916	0.953191	0.18345	0	0.000535	0	0.0792092
																																							9380	9.57107	0.0001192	0.720406	0.156804	0	0.0004866	0	0.037713
																																							9900	8.32961	7.42e-05	0.542897	0.135805	0	0.0004431	0	0.0174679
																																							10280	7.28607	4.6e-05	0.408031	0.119221	0	0.0004042	0	0.0078699
																																							10500	6.40762	2.86e-05	0.305915	0.106122	0	0.0003691	0	0.0034485
																																							10560	5.66708	1.78e-05	0.228843	0.0958067	0	0.0003376	0	0.0014696
																																							10440	5.04194	1.1e-05	0.170847	0.0877436	0	0.0003092	0	0.0006091
																																							10120	4.51359	6.8e-06	0.127324	0.0815335	0	0.0002836	0	0.0002455
																																							9660	4.06665	4.2e-06	0.094745	0.076879	0	0.0002604	0	9.62e-05
																																							9040	3.68836	2.6e-06	0.0704129	0.0735626	0	0.0002394	0	3.67e-05
																																							8300	3.36823	1.6e-06	0.0522769	0.0714312	0	0.0002204	0	1.36e-05
																																							7480	3.09755	1e-06	0.0387831	0.0703855	0	0.0002032	0	4.9e-06
																																							6600	2.86915	6e-07	0.0287585	0.0703725	0	0.0001875	0	1.7e-06
																																							5720	2.67712	4e-07	0.0213206	0.0713818	0	0.0001733	0	6e-07
																																							4860	2.51659	2e-07	0.0158074	0.0734439	0	0.0001603	0	2e-07
																																							4040	2.38359	0	0.0117239	0.0766317	0	0.0001485	0	0
																																							3280	2.27488	0	0.0087008	0.0810638	0	0.0001377	0	0
																																							2620	2.18784	0	0.0064632	0.0869113	0	0.0001278	0	0
																																							2040	2.12042	0	0.0048068	0.094407	0	0.0001188	0	0
																																							1552	2.07101	0	0.0035803	0.103859	0	0.0001105	0	0
																																							1158	2.03841	0	0.0026716	0.115669	0	0.0001029	0	0
																																							844	2.02182	0	0.0019977	0.130354	0	9.59e-05	0	0
																																							602	2.02076	0	0.0014974	0.148583	0	8.95e-05	0	0
																																							420	2.03506	0	0.0011254	0.171211	0	8.36e-05	0	0
																																							286	2.06489	0	0.0008484	0.199339	0	7.81e-05	0	0
																																							191	2.1107	0	0.0006417	0.234378	0	7.31e-05	0	0
																																							124.4	2.17329	0	0.0004871	0.278144	0	6.84e-05	0	0
																																							79	2.25378	0	0.0003712	0.332973	0	6.41e-05	0	0
																																							49.2	2.35365	0	0.0002841	0.401873	0	6.02e-05	0	0
																																							29.8	2.47479	0	0.0002184	0.48872	0	5.65e-05	0	0
																																							17.706	2.61953	0	0.0001687	0.598512	0	5.3e-05	0	0
																																							10.2583	2.7907	0	0.000131	0.737692	0	4.99e-05	0	0
																																							5.80489	2.99173	0	0.0001023	0.914568	0	4.69e-05	0	0
																																							3.2082	3.2267	0	8.03e-05	1.13984	0	4.41e-05	0	0
																																							1.73165	3.50045	0	6.34e-05	1.4273	0	4.16e-05	0	0
																																							0.912804	3.81873	0	5.04e-05	1.79464	0	3.92e-05	0	0
																																							0.469903	4.18834	0	4.03e-05	2.2646	0	3.69e-05	0	0
																																							0.236237	4.61727	0	3.25e-05	2.86628	0	3.48e-05	0	0
																																							0.115984	5.11496	0	2.63e-05	3.63683	0	3.29e-05	0	0
																																							0.0556112	5.69248	0	2.15e-05	4.62355	0	3.11e-05	0	0
																																							0.0260404	6.36286	0	1.77e-05	5.88641	0	2.93e-05	0	0
																																							0.0119086	7.14137	0	1.47e-05	7.50117	0	2.77e-05	0	0
																																							0.005319	8.04591	0	1.23e-05	9.56306	0	2.62e-05	0	0
																																							0.0023204	9.09745	0	1.03e-05	12.2	0	2.48e-05	0	0
																																							0.0009886	10.3205	0	8.8e-06	15.5	0	2.35e-05	0	0
																																							0.0004116	11.7437	0	7.5e-06	19.8	0	2.22e-05	0	0
																																							0.0001674	13.4004	0	6.5e-06	25.1	0	2.1e-05	0	0
																																							6.64e-05	15.3295	0	5.7e-06	31.9	0	1.99e-05	0	0
																																							2.58e-05	17.5762	0	5e-06	40.4	0	1.88e-05	0	0
																																							9.8e-06	20.2	0	4.4e-06	51	0	1.78e-05	0	0
																																							3.6e-06	23.2	0	4e-06	64.2	0	1.69e-05	0	0
																																							1.4e-06	26.8	0	3.6e-06	80.6	0	1.6e-05	0	0
																																							4e-07	31	0	3.3e-06	101	0	1.52e-05	0	0
																																							0	35.8	0	3e-06	125	0	1.44e-05	0	0
																																							0	41.4	0	2.8e-06	156	0	1.36e-05	0	0
																																							0	47.8	0	2.6e-06	192	0	1.29e-05	0	0
																																							0	55.4	0	2.5e-06	236	0	1.22e-05	0	0
																																							0	64	0	2.4e-06	288	0	1.16e-05	0	0
																																							0	74	0	2.3e-06	350	0	1.1e-05	0	0
																																							0	85.8	0	2.3e-06	423	0	1.04e-05	0	0
																																							0	99.2	0	2.2e-06	508	0	9.8e-06	0	0
																																							0	114.6	0	2.2e-06	606	0	9.3e-06	0	0
																																							0	132.4	0	2.2e-06	719	0	8.8e-06	0	0
																																							0	152.8	0	2.2e-06	847	0	8.4e-06	0	0
																																							0	176	0	2.3e-06	991	0	7.9e-06	0	0
																																							0	202	0	2.4e-06	1150	0	7.5e-06	0	0
																																							0	232	0	2.5e-06	1330	0	7.1e-06	0	0
																																							0	266	0	2.6e-06	1520	0	6.7e-06	0	0
																																							0	306	0	2.7e-06	1730	0	6.3e-06	0	0
																																							0	350	0	2.9e-06	1950	0	6e-06	0	0
																																							0	398	0	3.1e-06	2180	0	5.7e-06	0	0
																																							0	454	0	3.4e-06	2430	0	5.3e-06	0	0
																																							0	514	0	3.7e-06	2670	0	5e-06	0	0
																																							0	582	0	4.1e-06	2920	0	4.8e-06	0	0
																																							0	658	0	4.6e-06	3170	0	4.5e-06	0	0
																																							0	742	0	5.1e-06	3400	0	4.2e-06	0	0
																																							0	832	0	5.7e-06	3630	0	4e-06	0	0
																																							0	932	0	6.5e-06	3840	0	3.8e-06	0	0
																																							0	1042	0	7.4e-06	4020	0	3.5e-06	0	0
																																							0	1160	0	8.5e-06	4180	0	3.3e-06	0	0
																																							0	1286	0	9.9e-06	4300	0	3.1e-06	0	0
																																							0	1422	0	1.15e-05	4390	0	2.9e-06	0	0
																																							0	1568	0	1.34e-05	4440	0	2.8e-06	0	0
																																							0	1724	0	1.58e-05	4460	0	2.6e-06	0	0
																																							0	1888	0	1.87e-05	4430	0	2.4e-06	0	0
																																							0	2060	0	2.22e-05	4360	0	2.3e-06	0	0
																																							0	2240	0	2.66e-05	4260	0	2.1e-06	0	0
																																							0	2420	0	3.19e-05	4120	0	2e-06	0	0
																																							0	2620	0	3.84e-05	3950	0	1.9e-06	0	0
																																							0	2820	0	4.65e-05	3750	0	1.8e-06	0	0
																																							0	3020	0	5.65e-05	3520	0	1.6e-06	0	0
																																							0	3220	0	6.89e-05	3290	0	1.5e-06	0	0
																																							0	3420	0	8.43e-05	3040	0	1.4e-06	0	0
																																							0	3620	0	0.0001035	2780	0	1.3e-06	0	0
																																							0	3820	0	0.0001274	2520	0	1.2e-06	0	0
																																							0	4020	0	0.0001574	2260	0	1.2e-06	0	0
																																							0	4200	0	0.0001948	2010	0	1.1e-06	0	0
																																							0	4380	0	0.0002418	1770	0	1e-06	0	0
																																							0	4560	0	0.0003008	1550	0	9e-07	0	0
																																							0	4700	0	0.0003749	1340	0	9e-07	0	0
																																							0	4860	0	0.0004681	1150	0	8e-07	0	0
																																							0	4980	0	0.0005855	976	0	7e-07	0	0
																																							0	5080	0	0.0007334	821	0	7e-07	0	0
																																							0	5160	0	0.0009198	684	0	6e-07	0	0
																																							0	5240	0	0.0011548	565	0	6e-07	0	0
																																							0	5280	0	0.0014512	462	0	5e-07	0	0
																																							0	5300	0	0.0018251	374	0	5e-07	0	0
																																							0	5320	0	0.0022968	301	0	5e-07	0	0
																																							0	5300	0	0.0028917	239	0	4e-07	0	0
																																							0	5260	0	0.0036419	188	0	4e-07	0	0
																																							0	5180	0	0.0045874	147	0	4e-07	0	0
																																							0	5100	0	0.0057785	114	0	3e-07	0	0
																																							0	5000	0	0.007278	87.2	0	3e-07	0	0
																																							0	4880	0	0.0091646	66.2	0	3e-07	0	0
																																							0	4740	0	0.0115359	49.8	0	3e-07	0	0
																																							0	4580	0	0.0145137	37.1	0	2e-07	0	0
																																							0	4420	0	0.0182492	27.4	0	2e-07	0	0
																																							0	4240	0	0.0229297	20	0	2e-07	0	0
																																							0	4060	0	0.0287868	14.5	0	2e-07	0	0
																																							0	3860	0	0.0361065	10.4	0	2e-07	0	0
																																							0	3660	0	0.0452409	7.42556	0	1e-07	0	0
																																							0	3460	0	0.0566222	5.23699	0	1e-07	0	0
																																							0	3240	0	0.0707805	3.65995	0	1e-07	0	0
																																							0	3040	0	0.0883634	2.53466	0	1e-07	0	0
																																							0	2840	0	0.110161	1.7395	0	1e-07	0	0
																																							0	2620	0	0.137132	1.18304	0	0	0	0
																																							0	2420	0	0.170443	0.797362	0	0	0	0
																																							0	2240	0	0.211501	0.532603	0	0	0	0
																																							0	2060	0	0.262002	0.352577	0	0	0	0
																																							0	1872	0	0.32399	0.231322	0	0	0	0
																																							0	1704	0	0.399909	0.15042	0	0	0	0
																																							0	1544	0	0.492682	0.0969461	0	0	0	0
																																							0	1392	0	0.605791	0.0619302	0	0	0	0
																																							0	1250	0	0.74337	0.0392134	0	0	0	0
																																							0	1120	0	0.910308	0.0246115	0	0	0	0
																																							0	998	0	1.11238	0.0153117	0	0	0	0
																																							0	886	0	1.35635	0.0094429	0	0	0	0
																																							0	784	0	1.65018	0.0057729	0	0	0	0
																																							0	690	0	2.00313	0.0034987	0	0	0	0
																																							0	606	0	2.42596	0.0021021	0	0	0	0
																																							0	528	0	2.93118	0.0012521	0	0	0	0
																																							0	460	0	3.53319	0.0007394	0	0	0	0
																																							0	398	0	4.24855	0.0004329	0	0	0	0
																																							0	344	0	5.09623	0.0002513	0	0	0	0
																																							0	296	0	6.09786	0.0001446	0	0	0	0
																																							0	254	0	7.27802	8.26e-05	0	0	0	0
																																							0	216	0	8.6645	4.67e-05	0	0	0	0
																																							0	184.4	0	10.3	2.62e-05	0	0	0	0
																																							0	156.2	0	12.2	1.46e-05	0	0	0	0
																																							0	131.8	0	14.4	8e-06	0	0	0	0
																																							0	110.8	0	17	4.4e-06	0	0	0	0
																																							0	92.8	0	19.9	2.4e-06	0	0	0	0
																																							0	77.4	0	23.3	1.3e-06	0	0	0	0
																																							0	64.4	0	27.3	7e-07	0	0	0	0
																																							0	53.2	0	31.8	4e-07	0	0	0	0
																																							0	44	0	37	2e-07	0	0	0	0
																																							0	36.2	0	42.8	0	0	0	0	0
																																							0	29.6	0	49.5	0	0	0	0	0
																																							0	24.2	0	57.1	0	0	0	0	0
																																							0	19.6231	0	65.6	0	0	0	0	0
																																							0	15.8946	0	75.2	0	0	0	0	0
																																							0	12.8278	0	86	0	0	0	0	0
																																							0	10.3154	0	98	0	0	0	0	0
																																							0	8.26531	0	111	0	0	0	0	0
																																							0	6.59895	0	126	0	0	0	0	0
																																							0	5.24979	0	143	0	0	0	0	0
																																							0	4.16165	0	161	0	0	0	0	0
																																							0	3.28741	0	181	0	0	0	0	0
																																							0	2.5877	0	202	0	0	0	0	0
																																							0	2.02979	0	226	0	0	0	0	0
																																							0	1.58662	0	252	0	0	0	0	0
																																							0	1.23591	0	280	0	0	0	0	0
																																							0	0.959397	0	310	0	0	0	0	0
																																							0	0.742189	0	342	0	0	0	0	0
																																							0	0.572193	0	377	0	0	0	0	0
																																							0	0.439631	0	414	0	0	0	0	0
																																							0	0.336635	0	453	0	0	0	0	0
																																							0	0.256899	0	494	0	0	0	0	0
																																							0	0.19539	0	538	0	0	0	0	0
																																							0	0.148111	0	584	0	0	0	0	0
																																							0	0.111899	0	632	0	0	0	0	0
																																							0	0.0842596	0	682	0	0	0	0	0
																																							0	0.0632382	0	734	0	0	0	0	0
																																							0	0.0473052	0	787	0	0	0	0	0
																																							0	0.035271	0	842	0	0	0	0	0
																																							0	0.0262126	0	898	0	0	0	0	0
																																							0	0.0194174	0	956	0	0	0	0	0
																																							0	0.0143374	0	1010	0	0	0	0	0
																																							0	0.0105526	0	1070	0	0	0	0	0
																																							0	0.007742	0	1130	0	0	0	0	0
																																							0	0.0056618	0	1190	0	0	0	0	0
																																							0	0.0041276	0	1250	0	0	0	0	0
																																							0	0.0029996	0	1300	0	0	0	0	0
																																							0	0.002173	0	1360	0	0	0	0	0
																																							0	0.0015692	0	1410	0	0	0	0	0
																																							0	0.0011298	0	1460	0	0	0	0	0
																																							0	0.0008108	0	1510	0	0	0	0	0
																																							0	0.0005802	0	1560	0	0	0	0	0
																																							0	0.0004138	0	1600	0	0	0	0	0
																																							0	0.0002942	0	1640	0	0	0	0	0
																																							0	0.0002086	0	1680	0	0	0	0	0
																																							0	0.0001474	0	1710	0	0	0	0	0
																																							0	0.000104	0	1740	0	0	0	0	0
																																							0	7.3e-05	0	1760	0	0	0	0	0
																																							0	5.12e-05	0	1780	0	0	0	0	0
																																							0	3.58e-05	0	1790	0	0	0	0	0
																																							0	2.48e-05	0	1800	0	0	0	0	0
																																							0	1.72e-05	0	1810	0	0	0	0	0
																																							0	1.2e-05	0	1810	0	0	0	0	0
																																							0	8.2e-06	0	1800	0	0	0	0	0
																																							0	5.6e-06	0	1790	0	0	0	0	0
																																							0	3.8e-06	0	1770	0	0	0	0	0
																																							0	2.6e-06	0	1750	0	0	0	0	0
																																							0	1.8e-06	0	1730	0	0	0	0	0
																																							0	1.2e-06	0	1700	0	0	0	0	0
																																							0	8e-07	0	1670	0	0	0	0	0
																																							0	6e-07	0	1630	0	0	0	0	0
																																							0	4e-07	0	1590	0	0	0	0	0
																																							0	2e-07	0	1550	0	0	0	0	0
																																							0	0	0	1500	0	0	0	0	0
																																							0	0	0	1450	0	0	0	0	0
																																							0	0	0	1400	0	0	0	0	0
																																							0	0	0	1350	0	0	0	0	0
																																							0	0	0	1290	0	0	0	0	0
																																							0	0	0	1240	0	0	0	0	0
																																							0	0	0	1180	0	0	0	0	0
																																							0	0	0	1120	0	0	0	0	0
																																							0	0	0	1070	0	0	0	0	0
																																							0	0	0	1010	0	0	0	0	0
																																							0	0	0	955	0	0	0	0	0
																																							0	0	0	900	0	0	0	0	0
																																							0	0	0	846	0	0	0	0	0
																																							0	0	0	793	0	0	0	0	0
																																							0	0	0	741	0	0	0	0	0
																																							0	0	0	691	0	0	0	0	0
																																							0	0	0	643	0	0	0	0	0
																																							0	0	0	597	0	0	0	0	0
																																							0	0	0	552	0	0	0	0	0
																																							0	0	0	510	0	0	0	0	0
																																							0	0	0	469	0	0	0	0	0
																																							0	0	0	431	0	0	0	0	0
																																							0	0	0	395	0	0	0	0	0
																																							0	0	0	361	0	0	0	0	0
																																							0	0	0	329	0	0	0	0	0
																																							0	0	0	299	0	0	0	0	0
																																							0	0	0	271	0	0	0	0	0
																																							0	0	0	245	0	0	0	0	0
																																							0	0	0	222	0	0	0	0	0
																																							0	0	0	199	0	0	0	0	0
																																							0	0	0	179	0	0	0	0	0
																																							0	0	0	161	0	0	0	0	0
																																							0	0	0	143	0	0	0	0	0
																																							0	0	0	128	0	0	0	0	0
																																							0	0	0	114	0	0	0	0	0
																																							0	0	0	101	0	0	0	0	0
																																							0	0	0	89.4	0	0	0	0	0
																																							0	0	0	78.9	0	0	0	0	0
																																							0	0	0	69.5	0	0	0	0	0
																																							0	0	0	61.1	0	0	0	0	0
																																							0	0	0	53.6	0	0	0	0	0
																																							0	0	0	46.9	0	0	0	0	0
																																							0	0	0	40.9	0	0	0	0	0
																																							0	0	0	35.6	0	0	0	0	0
																																							0	0	0	31	0	0	0	0	0
																																							0	0	0	26.8	0	0	0	0	0
																																							0	0	0	23.2	0	0	0	0	0
																																							0	0	0	20	0	0	0	0	0
																																							0	0	0	17.2	0	0	0	0	0
																																							0	0	0	14.8	0	0	0	0	0
																																							0	0	0	12.7	0	0	0	0	0
																																							0	0	0	10.8	0	0	0	0	0
																																							0	0	0	9.23392	0	0	0	0	0
																																							0	0	0	7.85716	0	0	0	0	0
																																							0	0	0	6.6706	0	0	0	0	0
																																							0	0	0	5.65051	0	0	0	0	0
																																							0	0	0	4.7757	0	0	0	0	0
																																							0	0	0	4.02733	0	0	0	0	0
																																							0	0	0	3.38867	0	0	0	0	0
																																							0	0	0	2.84498	0	0	0	0	0
																																							0	0	0	2.38325	0	0	0	0	0
																																							0	0	0	1.99206	0	0	0	0	0
																																							0	0	0	1.66143	0	0	0	0	0
																																							0	0	0	1.38264	0	0	0	0	0
																																							0	0	0	1.14813	0	0	0	0	0
																																							0	0	0	0.95133	0	0	0	0	0
																																							0	0	0	0.786556	0	0	0	0	0
																																							0	0	0	0.648919	0	0	0	0	0
																																							0	0	0	0.534217	0	0	0	0	0
																																							0	0	0	0.438848	0	0	0	0	0
																																							0	0	0	0.359735	0	0	0	0	0
																																							0	0	0	0.294257	0	0	0	0	0
																																							0	0	0	0.240188	0	0	0	0	0
																																							0	0	0	0.195639	0	0	0	0	0
																																							0	0	0	0.159018	0	0	0	0	0
																																							0	0	0	0.128981	0	0	0	0	0
																																							0	0	0	0.104399	0	0	0	0	0
																																							0	0	0	0.0843257	0	0	0	0	0
																																							0	0	0	0.0679708	0	0	0	0	0
																																							0	0	0	0.0546746	0	0	0	0	0
																																							0	0	0	0.0438887	0	0	0	0	0
																																							0	0	0	0.0351582	0	0	0	0	0
																																							0	0	0	0.0281068	0	0	0	0	0
																																							0	0	0	0.0224237	0	0	0	0	0
																																							0	0	0	0.0178534	0	0	0	0	0
																																							0	0	0	0.0141858	0	0	0	0	0
																																							0	0	0	0.0112489	0	0	0	0	0
																																							0	0	0	0.008902	0	0	0	0	0
																																							0	0	0	0.0070307	0	0	0	0	0
																																							0	0	0	0.0055416	0	0	0	0	0
																																							0	0	0	0.0043592	0	0	0	0	0
																																							0	0	0	0.0034223	0	0	0	0	0
																																							0	0	0	0.0026815	0	0	0	0	0
																																							0	0	0	0.0020968	0	0	0	0	0
																																							0	0	0	0.0016365	0	0	0	0	0
																																							0	0	0	0.0012747	0	0	0	0	0
																																							0	0	0	0.0009909	0	0	0	0	0
																																							0	0	0	0.0007688	0	0	0	0	0
																																							0	0	0	0.0005954	0	0	0	0	0
																																							0	0	0	0.0004602	0	0	0	0	0
																																							0	0	0	0.000355	0	0	0	0	0
																																							0	0	0	0.0002733	0	0	0	0	0
																																							0	0	0	0.00021	0	0	0	0	0
																																							0	0	0	0.0001611	0	0	0	0	0
																																							0	0	0	0.0001233	0	0	0	0	0
																																							0	0	0	9.42e-05	0	0	0	0	0
																																							0	0	0	7.19e-05	0	0	0	0	0
																																							0	0	0	5.47e-05	0	0	0	0	0
																																							0	0	0	4.16e-05	0	0	0	0	0
																																							0	0	0	3.15e-05	0	0	0	0	0
																																							0	0	0	2.39e-05	0	0	0	0	0
																																							0	0	0	1.8e-05	0	0	0	0	0
																																							0	0	0	1.36e-05	0	0	0	0	0
																																							0	0	0	1.02e-05	0	0	0	0	0
																																							0	0	0	7.7e-06	0	0	0	0	0
																																							0	0	0	5.8e-06	0	0	0	0	0
																																							0	0	0	4.3e-06	0	0	0	0	0
																																							0	0	0	3.2e-06	0	0	0	0	0
																																							0	0	0	2.4e-06	0	0	0	0	0
																																							0	0	0	1.8e-06	0	0	0	0	0
																																							0	0	0	1.3e-06	0	0	0	0	0
																																							0	0	0	1e-06	0	0	0	0	0
																																							0	0	0	7e-07	0	0	0	0	0
																																							0	0	0	5e-07	0	0	0	0	0
																																							0	0	0	4e-07	0	0	0	0	0
																																							0	0	0	3e-07	0	0	0	0	0
																																							0	0	0	2e-07	0	0	0	0	0
																																							0	0	0	2e-07	0	0	0	0	0
																																							0	0	0	1e-07	0	0	0	0	0
																																							0	0	0	0	0	0	0	0	0
																																							0	0	0	0	0	0	0	0	0
																																							0	0	0	0	0	0	0	0	0
																																							0	0	0	0	0	0	0	0	0
																																							0	0	0	0	0	0	0	0	0
																																							0	0	0	0	0	0	0	0	0
																																							0	0	0	0	0	0	0	0	0
																																							0	0	0	0	0	0	0	0	0
																																							0	0	0	0	0	0	0	0	0
																																							0	0	0	0	0	0	0	0	0
																																							0	0	0	0	0	0	0	0	0
																																							0	0	0	0	0	0	0	0	0
																																							0	0	0	0	0	0	0	0	0
																																							0	0	0	0	0	0	0	0	0
																																							0	0	0	0	0	0	0	0	0
																																							0	0	0	0	0	0	0	0	0
																																							0	0	0	0	0	0	0	0	0
																																							0	0	0	0	0	0	0	0	0
																																							0	0	0	0	0	0	0	0	0
																																							0	0	0	0	0	0	0	0	0
																																							0	0	0	0	0	0	0	0	0
																																							0	0	0	0	0	0	0	0	0
																																							0	0	0	0	0	0	0	0	0
																																							0	0	0	0	0	0	0	0	0
																																							0	0	0	0	0	0	0	0	0
																																							0	0	0	0	0	0	0	0	0
																																							0	0	0	0	0	0	0	0	0
																																							0	0	0	0	0	0	0	0	0
																																							0	0	0	0	0	0	0	0	0
																																							0	0	0	0	0	0	0	0	0
																																							0	0	0	0	0	0	0	0	0
																																							0	0	0	0	0	0	0	0	0
																																							0	0	0	0	0	0	0	0	0
																																							0	0	0	0	0	0	0	0	0
																																							0	0	0	0	0	0	0	0	0
																																							0	0	0	0	0	0	0	0	0
																																							0	0	0	0	0	0	0	0	0
																																							0	0	0	0	0	0	0	0	0
																																							0	0	0	0	0	0	0	0	0
																																							0	0	0	0	0	0	0	0	0
																																							0	0	0	0	0	0	0	0	0
																																							0	0	0	0	0	0	0	0	0
																																							0	0	0	0	0	0	0	0	0
																																							0	0	0	0	0	0	0	0	0
																																							0	0	0	0	0	0	0	0	0
																																							0	0	0	0	0	0	0	0	0
																																							0	0	0	0	0	0	0	0	0
																																							0	0	0	0	0	0	0	0	0
																																							0	0	0	0	0	0	0	0	0
																																							0	0	0	0	0	0	0	0	0
																																							0	0	0	0	0	0	0	0	0
																																							0	0	0	0	0	0	0	0	0
																																							0	0	0	0	0	0	0	0	0
																																							0	0	0	0	0	0	0	0	0
																																							0	0	0	0	0	0	0	0	0
																																							0	0	0	0	0	0	0	0	0
																																							0	0	0	0	0	0	0	0	0
																																							0	0	0	0	0	0	0	0	0
																																							0	0	0	0	0	0	0	0	0
																																							0	0	0	0	0	0	0	0	0
																																							0	0	0	0	0	0	0	0	0
																																							0	0	0	0	0	0	0	0	0
																																							0	0	0	0	0	0	0	0	0
																																							0	0	0	0	0	0	0	0	0
																																							0	0	0	0	0	0	0	0	0
																																							0	0	0	0	0	0	0	0	0
																																							0	0	0	0	0	0	0	0	0
																																							0	0	0	0	0	0	0	0	0
																																							0	0	0	0	0	0	0	0	0
																																							0	0	0	0	0	0	0	0	0
																																							0	0	0	0	0	0	0	0	0
																																							0	0	0	0	0	0	0	0	0
																																							0	0	0	0	0	0	0	0	0
																																							0	0	0	0	0	0	0	0	0
																																							0	0	0	0	0	0	0	0	0
																																							0	0	0	0	0	0	0	0	0
																																							0	0	0	0	0	0	0	0	0
																																							0	0	0	0	0	0	0	0	0
																																							0	0	0	0	0	0	0	0	0
																																							0	0	0	0	0	0	0	0	0
																																							0	0	0	0	0	0	0	0	0
																																							0	0	0	0	0	0	0	0	0
																																							0	0	0	0	0	0	0	0	0
																																							0	0	0	0	0	0	0	0	0
																																							0	0	0	0	0	0	0	0	0
																																							0	0	0	0	0	0	0	0	0
																																							0	0	0	0	0	0	0	0	0
																																							0	0	0	0	0	0	0	0	0
																																							0	0	0	0	0	0	0	0	0
																																							0	0	0	0	0	0	0	0	0
																																							0	0	0	0	0	0	0	0	0
																																							0	0	0	0	0	0	0	0	0
																																							0	0	0	0	0	0	0	0	0
																																							0	0	0	0	0	0	0	0	0
																																							0	0	0	0	0	0	0	0	0
																																							0	0	0	0	0	0	0	0	0
																																							0	0	0	0	0	0	0	0	0
																																							0	0	0	0	0	0	0	0	0
																																							0	0	0	0	0	0	0	0	0
																																							0	0	0	0	0	0	0	0	0
																																							0	0	0	0	0	0	0	0	0
																																							0	0	0	0	0	0	0	0	0
																																							0	0	0	0	0	0	0	0	0
																																							0	0	0	0	0	0	0	0	0
																																							0	0	0	0	0	0	0	0	0
																																							0	0	0	0	0	0	0	0	0
																																							0	0	0	0	0	0	0	0	0
																																							0	0	0	0	0	0	0	0	0
																																							0	0	0	0	0	0	0	0	0
																																							0	0	0	0	0	0	0	0	0
																																							0	0	0	0	0	0	0	0	0
																																							0	0	0	0	0	0	0	0	0
																																							0	0	0	0	0	0	0	0	0
																																							0	0	0	0	0	0	0	0	0
																																							0	0	0	0	0	0	0	0	0
																																							0	0	0	0	0	0	0	0	0
																																							0	0	0	0	0	0	0	0	0
																																							0	0	0	0	0	0	0	0	0
																																							0	0	0	0	0	0	0	0	0
																																							0	0	0	0	0	0	0	0	0
																																							0	0	0	0	0	0	0	0	0
																																							0	0	0	0	0	0	0	0	0
																																							0	0	0	0	0	0	0	0	0
																																							0	0	0	0	0	0	0	0	0
																																							0	0	0	0	0	0	0	0	0
																																							0	0	0	0	0	0	0	0	0
																																							0	0	0	0	0	0	0	0	0
																																							0	0	0	0	0	0	0	0	0
																																							0	0	0	0	0	0	0	0	0
																																							0	0	0	0	0	0	0	0	0
																																							0	0	0	0	0	0	0	0	0
																																							0	0	0	0	0	0	0	0	0
																																							0	0	0	0	0	0	0	0	0
																																							0	0	0	0	0	0	0	0	0
																																							0	0	0	0	0	0	0	0	0
																																							0	0	0	0	0	0	0	0	0
																																							0	0	0	0	0	0	0	0	0
																																							0	0	0	0	0	0	0	0	0
																																							0	0	0	0	0	0	0	0	0
																																							0	0	0	0	0	0	0	0	0
																																							0	0	0	0	0	0	0	0	0
																																							0	0	0	0	0	0	0	0	0
																																							0	0	0	0	0	0	0	0	0
																																							0	0	0	0	0	0	0	0	0
																																							0	0	0	0	0	0	0	0	0
																																							0	0	0	0	0	0	0	0	0
																																							0	0	0	0	0	0	0	0	0
																																							0	0	0	0	0	0	0	0	0
																																							0	0	0	0	0	0	0	0	0
																																							0	0	0	0	0	0	0	0	0
																																							0	0	0	0	0	0	0	0	0
																																							0	0	0	0	0	0	0	0	0
																																							0	0	0	0	0	0	0	0	0
																																							0	0	0	0	0	0	0	0	0
																																							0	0	0	0	0	0	0	0	0
																																							0	0	0	0	0	0	0	0	0
																																							0	0	0	0	0	0	0	0	0
																																							0	0	0	0	0	0	0	0	0
																																							0	0	0	0	0	0	0	0	0
																																							0	0	0	0	0	0	0	0	0
																																							0	0	0	0	0	0	0	0	0
																																							0	0	0	0	0	0	0	0	0
																																							0	0	0	0	0	0	0	0	0
																																							0	0	0	0	0	0	0	0	0
																																							0	0	0	0	0	0	0	0	0
																																							0	0	0	0	0	0	0	0	0
																																							0	0	0	0	0	0	0	0	0
																																							0	0	0	0	0	0	0	0	0
																																							0	0	0	0	0	0	0	0	0
																																							0	0	0	0	0	0	0	0	0
																																							0	0	0	0	0	0	0	0	0
																																							0	0	0	0	0	0	0	0	0
																																							0	0	0	0	0	0	0	0	0
																																							0	0	0	0	0	0	0	0	0
																																							0	0	0	0	0	0	0	0	0
																																							0	0	0	0	0	0	0	0	0
																																							0	0	0	0	0	0	0	0	0
																																							0	0	0	0	0	0	0	0	0
																																							0	0	0	0	0	0	0	0	0
																																							0	0	0	0	0	0	0	0	0
																																							0	0	0	0	0	0	0	0	0
																																							0	0	0	0	0	0	0	0	0
																																							0	0	0	0	0	0	0	0	0
																																							0	0	0	0	0	0	0	0	0
																																							0	0	0	0	0	0	0	0	0
																																							0	0	0	0	0	0	0	0	0
																																							0	0	0	0	0	0	0	0	0
																																							0	0	0	0	0	0	0	0	0
																																							0	0	0	0	0	0	0	0	0
																																							0	0	0	0	0	0	0	0	0
																																							0	0	0	0	0	0	0	0	0
																																							0	0	0	0	0	0	0	0	0
																																							0	0	0	0	0	0	0	0	0
																																							0	0	0	0	0	0	0	0	0
																																							0	0	0	0	0	0	0	0	0
																																							0	0	0	0	0	0	0	0	0
																																							0	0	0	0	0	0	0	0	0
																																							0	0	0	0	0	0	0	0	0
																																							0	0	0	0	0	0	0	0	0
																																							0	0	0	0	0	0	0	0	0
																																							0	0	0	0	0	0	0	0	0
																																							0	0	0	0	0	0	0	0	0
																																							0	0	0	0	0	0	0	0	0
																																							0	0	0	0	0	0	0	0	0
																																							0	0	0	0	0	0	0	0	0
																																							0	0	0	0	0	0	0	0	0
																																							0	0	0	0	0	0	0	0	0
																																							0	0	0	0	0	0	0	0	0
																																							0	0	0	0	0	0	0	0	0
																																							0	0	0	0	0	0	0	0	0
																																							0	0	0	0	0	0	0	0	0
																																							0	0	0	0	0	0	0	0	0
																																							0	0	0	0	0	0	0	0	0
																																							0	0	0	0	0	0	0	0	0
																																							0	0	0	0	0	0	0	0	0
																																							0	0	0	0	0	0	0	0	0
																																							0	0	0	0	0	0	0	0	0
																																							0	0	0	0	0	0	0	0	0
																																							0	0	0	0	0	0	0	0	0
																																							0	0	0	0	0	0	0	0	0
[truncated: 4,648 more rows]
[truncated: 10 more columns]
